# Supplementary material for: Lack of racial and ethnic diversity in lung cancer cell lines contributes to lung cancer health disparities
Source: Front Oncol. 2023 Nov 1;13:1187585. doi: 10.3389/fonc.2023.1187585 (PMC10651223; doi:10.3389/fonc.2023.1187585)
Supplement: Supplementary file 1 [file Table_1.xlsx]

## Sheet: 1A White Patient Cell Lines
White Cell Lines	Alternative Names	Patient Sex	Patient Age	Patient Race/Ethnicity	Cancer Organ of Origin	Site Collected	Histological Subtype	Smoking History	Clinical Information	Molecular Information	Ancestry Information	References
*601	Line 601	M	58Y	W	Lung	Lung	LUAD	U	U	KRAS (p.Gly12Ser, Z:Homozygous), STK11 (p.Gln37Ter, Z:Homozygous)	U	Expasy - Cellosaurus. https://www.cellosaurus.org/
*633	Line 633	M	58Y	W	Lung	Lung	LUAD	U	U	KRAS (p.Gly12Ser, Z:Homozygous), STK11 (p.Gln37Ter, Z:Homozygous)	U	Expasy - Cellosaurus. https://www.cellosaurus.org/
2106LN *Discontiuned	U	M	51Y	W	Lung	L	LUSQ	U	U	U	U	(104) Expasy - Cellosaurus. https://www.cellosaurus.org/
2106T	U	M	51Y	W	Lung	L	LUSQ	U	U	U	U	(104) Expasy - Cellosaurus. https://www.cellosaurus.org/
2427T *Discontiuned	U	F	64Y	W	Lung	Lung	LUSQ	U	U	U	U	(104) Expasy - Cellosaurus. https://www.cellosaurus.org/
A-427	A427; A427N	M	52Y	W	Lung	U	LUAD	U	U	CTNNB1 (p.Thr41Ala, Z:Homozygous), KRAS (p.Gly12Asp, Z:Heterozygous), TP53 (Unknown)	%: African (0), Native American (0.4), East Asian, North (1.31), East Asian, South (0.28), South Asian (1.59), European, North (71.98), European, South (24.43)	(102,103,105), ATCC: The Global Bioresource Center. https://www.atcc.org/. Expasy - Cellosaurus. https://www.cellosaurus.org/. Wellcome Sanger Institute. Cell model Passports. A Hub for Preclinical Cancer Models. https://cellmodelpassports.sanger.ac.uk/passports?tissue=lung
A-549	A 549; A549; NCI-A549; A549/ATCC; A549 ATCC; A549ATCC; hA549	M	58Y	W	Lung	Lung	LUAD	U	U	KRAS (p.Gly12Ser, Z:Homozygous), STK11 (p.Gln37Ter, Z:Homozygous), TP53 (Unknown)	%: African (0), Native American (0), East Asian, North (0.72), East Asian, South (0), South Asian (0), European, North (66.12), European, South (33.16)	(102,103,105,106), ATCC: The Global Bioresource Center. https://www.atcc.org/. Expasy - Cellosaurus. https://www.cellosaurus.org/. Wellcome Sanger Institute. Cell model Passports. A Hub for Preclinical Cancer Models. https://cellmodelpassports.sanger.ac.uk/passports?tissue=lung
AE1201	AE 1201	M	58Y	W	Lung	Lung	LUAD	U	U	KRAS (p.Gly12Ser, Z:Homozygous), STK11 (p.Gln37Ter, Z:Homozygous)	U	Expasy - Cellosaurus. https://www.cellosaurus.org/
BEN	U	M	71Y	W	Lung	Supraclavicular L	NSCLC	U	U	TP53 (p.Tyr163Cys, Z: Homozygous)	%: African (2.03), Native American (0), East Asian, North (4.23), East Asian, South (0), South Asian (0), European, North (59.95), European, South (33.78)	(103,105), Expasy - Cellosaurus. https://www.cellosaurus.org/. Wellcome Sanger Institute. Cell model Passports. A Hub for Preclinical Cancer Models. https://cellmodelpassports.sanger.ac.uk/passports?tissue=lung
CAL-12T	Cal-12T; Cal.12T; CAL 12T; CAL12T; Cal12T; CAL 12; Centre Antoine Lacassagne-12T	M	U	W	Lung	U	NSCLC	U	U	ARID2 (p.Gly1291Glufs*4, Z:Heterozygous), BRAF (p.Gly466Val, Z:Heterozygous), TP53 (p.Cys135Phe, Z:Homozygous)	%: African (0.12), Native American (0.91), East Asian, North (2.34), East Asian, South (0.23), South Asian (0), European, North (56.03), European, South (40.37)	(103,105), Expasy - Cellosaurus. https://www.cellosaurus.org/. Wellcome Sanger Institute. Cell model Passports. A Hub for Preclinical Cancer Models. https://cellmodelpassports.sanger.ac.uk/passports?tissue=lung
CAL-12T KRAS (G12C/+)	KRAS (G12C/+) Cal12T	M	U	W	Lung	Lung	NSCLC	U	U	ARID2 (p.Gly1291Glufs*4, Z:Heterozygous), BRAF (p.Gly466Val, Z:Heterozygous), KRAS (p.Gly12Cys, Z:Heterozygous), TP53 (p.Cys135Phe, Z:Homozygous)	U	Expasy - Cellosaurus. https://www.cellosaurus.org/
Calu-1	CaLu-1; CALU-1; Calu.1; CALU 1; Calu 1; CALU1; Calu1	M	47Y	W	Lung	E	LUSQ	U	U	KRAS (p.Gly12Cys, Z:Homozygous), TERT (c.1-124C>T, Z:Unspecified)	%: African (0), Native American (0.74), East Asian, North (0.11), East Asian, South (0), South Asian (9.94), European, North (31.4), European, South (57.8)	(103,105,106), Expasy - Cellosaurus. https://www.cellosaurus.org/. Wellcome Sanger Institute. Cell model Passports. A Hub for Preclinical Cancer Models. https://cellmodelpassports.sanger.ac.uk/passports?tissue=lung
Calu-3	CaLu-3; CALU-3; Calu 3; Calu3; CALU3	M	25Y	W	Lung	E	LUAD	U	Received prior therapy with cytoxan, bleomycin, and adriamycin	TP53 (p.Met237Ile, Z:Homozygous)	%: African (0.63), Native American (0), East Asian, North (2.09), East Asian, South (0), South Asian (0), European, North (67.76), European, South (29.51)	(102,103,105), ATCC: The Global Bioresource Center. https://www.atcc.org/. Expasy - Cellosaurus. https://www.cellosaurus.org/. Wellcome Sanger Institute. Cell model Passports. A Hub for Preclinical Cancer Models. https://cellmodelpassports.sanger.ac.uk/passports?tissue=lung
Calu-6	CaLu-6; CALU-6; Calu.6; Calu 6; Calu6; CALU6; CaLu-06	F	61Y	W	Lung	E	LUAD	U	U	KRAS (p.Gln61Lys, Z:Heterozygous), TP53 (p.Arg196Ter, Z:Homozygous)	%: African (0.17), Native American (0.95), East Asian, North (0.74), East Asian, South (0), South Asian (0), European, North (66.06), European, South (32.08)	(47,103,105,106), ATCC: The Global Bioresource Center. https://www.atcc.org/. Expasy - Cellosaurus. https://www.cellosaurus.org/. Wellcome Sanger Institute. Cell model Passports. A Hub for Preclinical Cancer Models. https://cellmodelpassports.sanger.ac.uk/passports?tissue=lung
CLS-54	U	M	65Y	W	Lung	Lung	LUAD	U	U		U	Expasy - Cellosaurus. https://www.cellosaurus.org/
COR-L105	CORL105; COR-L 105	M	U	W	Lung	E	LUAD	U	U	U	%: African (0.7), Native American (1.16), East Asian, North (2.98), East Asian, South (0), South Asian (0.88), European, North (66.49), European, South (27.79)	(103,106), Expasy - Cellosaurus. https://www.cellosaurus.org/. Wellcome Sanger Institute. Cell model Passports. A Hub for Preclinical Cancer Models. https://cellmodelpassports.sanger.ac.uk/passports?tissue=lung
COR-L23	CORL23; COR-L23P; COR-L23/P; L23/P	M	62Y	W	Lung	E	LULCC	U	U	KRAS (p.Gly12Val, Z:Homozygous)	%: African (0), Native American (0.14), East Asian, North (1.45), East Asian, South (0), South Asian (0.98), European, North (69.11), European, South (28.32)	(103,106), Expasy - Cellosaurus. https://www.cellosaurus.org/. Wellcome Sanger Institute. Cell model Passports. A Hub for Preclinical Cancer Models. https://cellmodelpassports.sanger.ac.uk/passports?tissue=lung
COR-L24	COR L24; Cor L24; CORL24	M	71Y	W	Lung	L	SCLC	U	Received no prior therapy	APC (p.Glu1554Ter, Z:Homozygous), TP53 (p.Tyr234Cys, Z:Heterozygous)	%: African (3.16), Native American (0), East Asian, North (4.31), East Asian, South (0), South Asian (0), European, North (57.22), European, South (35.31)	(103), Expasy - Cellosaurus. https://www.cellosaurus.org/. Wellcome Sanger Institute. Cell model Passports. A Hub for Preclinical Cancer Models. https://cellmodelpassports.sanger.ac.uk/passports?tissue=lung
COR-L279	COR L279; CORL279; LuCL4	M	63Y	W	Lung	L	SCLC	U	U	EP300 (c.1623-45_1623-41, Z:Heterozygous), TP53 (c.376-4_384del13, Z:Homozygous)	%: African (2.83), Native American (0.3), East Asian, North (2.65), East Asian, South (0), South Asian (0), European, North (60.06), European, South (34.17)	(103,105), Expasy - Cellosaurus. https://www.cellosaurus.org/. Wellcome Sanger Institute. Cell model Passports. A Hub for Preclinical Cancer Models. https://cellmodelpassports.sanger.ac.uk/passports?tissue=lung
COR-L303	CORL303; COR L303	F	U	W	Lung	U	SCLC	U	Received no prior therapy	U	%: African (1.07), Native American (0.33), East Asian, North (2.4), East Asian, South (0), South Asian (0), European, North (68.04), European, South (28.16)	Expasy - Cellosaurus. https://www.cellosaurus.org/. Wellcome Sanger Institute. Cell model Passports. A Hub for Preclinical Cancer Models. https://cellmodelpassports.sanger.ac.uk/passports?tissue=lung
COR-L311	CORL311	M	63Y	W	Lung	U	SCLC	U	Received prior therapy with eroposide, colchicine, methotrexate and vincristine	RB1 (p.Ser82Ter, Z:Homozygous), TP53 (c.920-1G>A , Z:Homozygous)	%: African (1.93), Native American (0), East Asian, North (2.41), East Asian, South (0), South Asian (0), European, North (61.29), European, South (34.37)	(103), Expasy - Cellosaurus. https://www.cellosaurus.org/. Wellcome Sanger Institute. Cell model Passports. A Hub for Preclinical Cancer Models. https://cellmodelpassports.sanger.ac.uk/passports?tissue=lung
COR-L32	Cor L32; CORL32	U	U	W	Lung	M Bone Marrow	LUSQ	U	U	U	%: African (0), Native American (0), East Asian, North (1.46), East Asian, South (0), South Asian (0), European, North (70.96), European, South (27.58)	Expasy - Cellosaurus. https://www.cellosaurus.org/. Wellcome Sanger Institute. Cell model Passports. A Hub for Preclinical Cancer Models. https://cellmodelpassports.sanger.ac.uk/passports?tissue=lung
COR-L321	CORL321	F	58Y	W	Lung	U	LUC	U	Received prior chemotherapy	U	%: African (0), Native American (0), East Asian, North (0.7), East Asian, South (0), South Asian (0), European, North (67.03), European, South (32.26)	Expasy - Cellosaurus. https://www.cellosaurus.org/. Wellcome Sanger Institute. Cell model Passports. A Hub for Preclinical Cancer Models. https://cellmodelpassports.sanger.ac.uk/passports?tissue=lung
COR-L47	Cor L47; CORL47	M	67Y	W	Lung	M Bone Marrow	SCLC	U	U	PTEN (p.Glu18Ter, Z:Homozygous), TP53 (p.Arg306Ter, Z:Homozygous)	%: African (1.67), Native American (0.43), East Asian, North (2.28), East Asian, South (0), South Asian (1.16), European, North (59.47), European, South (34.99)	(103), Expasy - Cellosaurus. https://www.cellosaurus.org/. Wellcome Sanger Institute. Cell model Passports. A Hub for Preclinical Cancer Models. https://cellmodelpassports.sanger.ac.uk/passports?tissue=lung
COR-L51	Cor L51; CORL51	M	71Y	W	Lung	E	SCLC	U	U	TP53 (p.Phe134Cys, Z:Heterozygous)	%: African (3.99), Native American (0), East Asian, North (3.95), East Asian, South (0), South Asian (0), European, North (54.28), European, South (37.79)	(103), Expasy - Cellosaurus. https://www.cellosaurus.org/. Wellcome Sanger Institute. Cell model Passports. A Hub for Preclinical Cancer Models. https://cellmodelpassports.sanger.ac.uk/passports?tissue=lung
COR-L88	Cor L88; CORL88; CorL88	M	55Y	W	Lung	E	SCLC	U	U	TP53 (p.Val157Phe, Z:Homozygous)	%: African (2.68), Native American (0), East Asian, North (2.39), East Asian, South (0), South Asian (0), European, North (58.19), European, South (36.74)	(103,105,106), Expasy - Cellosaurus. https://www.cellosaurus.org/. Wellcome Sanger Institute. Cell model Passports. A Hub for Preclinical Cancer Models. https://cellmodelpassports.sanger.ac.uk/passports?tissue=lung
COR-L95	CORL95	M	64Y	W	Lung	U	SCLC	U	U	RB1 (c.265-1G>A, Z:Homozygous), TP53 (p.Asp259Tyr, Z:Homozygous)	%: African (0.63), Native American (0), East Asian, North (1.84), East Asian, South (0), South Asian (0), European, North (66.43), European, South (31.09)	(103), Expasy - Cellosaurus. https://www.cellosaurus.org/. Wellcome Sanger Institute. Cell model Passports. A Hub for Preclinical Cancer Models. https://cellmodelpassports.sanger.ac.uk/passports?tissue=lung
CPC-N	CPC.N; CPCN; CPN	M	U	W	Lung	E	SCLC	U	U	TP53 (p.Gly245Val, Z:Homozygous)	%: African (0.41), Native American (0), East Asian, North (0.58), East Asian, South (0.17), South Asian (1.56), European, North (55.27), European, South (42)	(103,105), Expasy - Cellosaurus. https://www.cellosaurus.org/. Wellcome Sanger Institute. Cell model Passports. A Hub for Preclinical Cancer Models. https://cellmodelpassports.sanger.ac.uk/passports?tissue=lung
DMS 114	DMS-114; DMS114	M	68Y	W	Lung	Lung	SCLC	U	U	PARD3B (U, Z:Homozygous), TP53 (p.Arg213Ter, Z;Homozygous)	%: African (0.44), Native American (0.11), East Asian, North (2.38), East Asian, South (0), South Asian (0), European, North (55.93), European, South (41.14)	(105,106), ATCC: The Global Bioresource Center. https://www.atcc.org/. Expasy - Cellosaurus. https://www.cellosaurus.org/. Wellcome Sanger Institute. Cell model Passports. A Hub for Preclinical Cancer Models. https://cellmodelpassports.sanger.ac.uk/passports?tissue=lung
DMS 153	DMS-153; DMS153	M	44Y	W	Lung	Liver	SCLC	U	Received prior therapy with cytoxan and methotrexate	TP53 (p.Thr155Pro, Z:Homozygous)	%: African (0.64), Native American (0.56), East Asian, North (3.7), East Asian, South (0), South Asian (0), European, North (51.44), European, South (43.66)	(103), ATCC: The Global Bioresource Center. https://www.atcc.org/. Expasy - Cellosaurus. https://www.cellosaurus.org/. Wellcome Sanger Institute. Cell model Passports. A Hub for Preclinical Cancer Models. https://cellmodelpassports.sanger.ac.uk/passports?tissue=lung
DMS 273	DMS-273; DMS273	F	50Y	W	Lung	E	SCLC	U	Received prior chemotherapy and radiation therapy	NPM1 (p.Asp173del, Z:Heterozygous), TP53 (p.Gly245Cys, Z:Homozygous)	%: African (0.51), Native American (0.88), East Asian, North (1.83), East Asian, South (0), South Asian (0), European, North (66.84), European, South (29.94)	(103,105,106), Expasy - Cellosaurus. https://www.cellosaurus.org/. Wellcome Sanger Institute. Cell model Passports. A Hub for Preclinical Cancer Models. https://cellmodelpassports.sanger.ac.uk/passports?tissue=lung
DMS 454	DMS-454; DMS454	M	U	W	Lung	Lung	SCLC	U	U	TP53 (p.Val157Phe, Z:Homozygous)	%: African (2.12), Native American (0.07), East Asian, North (2.95), East Asian, South (0), South Asian (0), European, North (58.47), European, South (36.39)	(103,105), Expasy - Cellosaurus. https://www.cellosaurus.org/. Wellcome Sanger Institute. Cell model Passports. A Hub for Preclinical Cancer Models. https://cellmodelpassports.sanger.ac.uk/passports?tissue=lung
DMS 53	DMS-53; DMS53	M	54Y	W	Lung	Lung	SCLC	U	Received no prior therapy	TP53 (p.Glu56Ter and p.Ser241Phe, Z:Heterozygous)	%: African (2.98), Native American (0), East Asian, North (4.32), East Asian, South (0), South Asian (0), European, North (55.34), European, South (37.36)	(103,105), Expasy - Cellosaurus. https://www.cellosaurus.org/. Wellcome Sanger Institute. Cell model Passports. A Hub for Preclinical Cancer Models. https://cellmodelpassports.sanger.ac.uk/passports?tissue=lung
DMS 79	DMS-79; DMS79	M	65Y	W	Lung	E	SCLC	U	Received prior therapy with cytoxan,vincristine, methotrexate, and radiation therapy	PTPRU (p.Glu442Ter, Z:Heterozygous), RB1 (p.Gly801Ter, Z:Homozygous), TP53 (p.Arg280Glufs*65, Z:Unspecified)	%: African (0.52), Native American (0), East Asian, North (0.95), East Asian, South (0), South Asian (1.45), European, North (66.84), European, South (30.24)	(103,105), Expasy - Cellosaurus. https://www.cellosaurus.org/. Wellcome Sanger Institute. Cell model Passports. A Hub for Preclinical Cancer Models. https://cellmodelpassports.sanger.ac.uk/passports?tissue=lung
DMS 92	DMS-92; DMS92	M	39Y	W	Lung	M Bone Marrow	SCLC	U	Received no prior therapy	TP53 (p.Met237Ile, Z:Unspecified)	U	Expasy - Cellosaurus. https://www.cellosaurus.org/
DV-90	DV90	M	50Y	W	Lung	E	LUAD (Stage 4)	U	U	KRAS (p.Gly13Asp, Z: Heterozygous)	%: African (0.68), Native American (0), East Asian, North (2.16), East Asian, South (0), South Asian (3.04), European, North (41.86), European, South (52.26)	(103,105,106), Expasy - Cellosaurus. https://www.cellosaurus.org/. Wellcome Sanger Institute. Cell model Passports. A Hub for Preclinical Cancer Models. https://cellmodelpassports.sanger.ac.uk/passports?tissue=lung
EA.hy 926	EA. hy 926; EA hy 926; EA-hy926; EAhy 926; EAHY-926; EA.Hy926; EA.hy926; EAhy926; EaHy926; Eahy926	M	58Y	W	Lung	Lung	NSCLC	U	U	KRAS (p.Gly12Ser, Z:Homozygous), STK11 (p.Gln37Ter, Z:Homozygous)	U	ATCC: The Global Bioresource Center. https://www.atcc.org/. Expasy - Cellosaurus. https://www.cellosaurus.org/. Wellcome Sanger Institute. Cell model Passports. A Hub for Preclinical Cancer Models. https://cellmodelpassports.sanger.ac.uk/passports?tissue=lung
EKVX	U	M	U	W	Lung	U	LUAD	U	U	TP53 (p.Glu204Ter, Z:Homozygous)	%: African (0.21), Native American (0.92), East Asian, North (1.76), East Asian, South (0.01), South Asian (1.21), European, North (67.1), European, South (28.8)	(103,105), Expasy - Cellosaurus. https://www.cellosaurus.org/. Wellcome Sanger Institute. Cell model Passports. A Hub for Preclinical Cancer Models. https://cellmodelpassports.sanger.ac.uk/passports?tissue=lung
EMC-BAC-2	EMCBAC2	U	U	W	Lung	U	NSCLC	U	U	KRAS (p.Gly12Ala, Z:Homozygous), STK11 (p.Gln37Ter, Z:Homozygous)	%: African (0.13), Native American (0), East Asian, North (1.05), East Asian, South (0), South Asian (0), European, North (72.26), European, South (26.55)	Expasy - Cellosaurus. https://www.cellosaurus.org/. Wellcome Sanger Institute. Cell model Passports. A Hub for Preclinical Cancer Models. https://cellmodelpassports.sanger.ac.uk/passports?tissue=lung
EPLC-272H	EPLC272H; EPidermoid Lung Cancer-272H	M	57Y	W	Lung	U	LUMEC	U	U	TP53 (p.Tyr107Ter, Z:Homozygous)	%: African (7.58), Native American (0), East Asian, North (9.18), East Asian, South (0), South Asian (0), European, North (35.01), European, South (48.24)	(103,105), Expasy - Cellosaurus. https://www.cellosaurus.org/. Wellcome Sanger Institute. Cell model Passports. A Hub for Preclinical Cancer Models. https://cellmodelpassports.sanger.ac.uk/passports?tissue=lung
H273	U	M	43Y	W	Lung	L	LULLC	U	U	NRAS (p.Gln61Lys, Z:Heterozygous), TP53 (U, Z:Homozygous)	U	Expasy - Cellosaurus. https://www.cellosaurus.org/
HCC2814	HCC-2814; Hamon Cancer Center 2814	M	55Y	W	Lung	U	LUSQ	U	U	TP53 (p.Cys176Trp and p.His179Metfs*68, Z:Homozygous)	%: African (1.59), Native American (0), East Asian, North (5.79), East Asian, South (0), South Asian (0), European, North (54.45), European, South (38.17)	(47,103), Expasy - Cellosaurus. https://www.cellosaurus.org/. Wellcome Sanger Institute. Cell model Passports. A Hub for Preclinical Cancer Models. https://cellmodelpassports.sanger.ac.uk/passports?tissue=lung
HCC2935	HCC-2935; Hamon Cancer Center 2935	M	39Y	W	Lung	E	LUAD	NS	U	APC (p.Gln1367Ter, Z:Homozygous), TP53 (p.Tyr220Cys, Z:Homozygous)	%: African (3.09), Native American (0.03), East Asian, North (3.93), East Asian, South (0), South Asian (0.78), European, North (54.96), European, South (37.21)	(103), Expasy - Cellosaurus. https://www.cellosaurus.org/. Wellcome Sanger Institute. Cell model Passports. A Hub for Preclinical Cancer Models. https://cellmodelpassports.sanger.ac.uk/passports?tissue=lung
HCC33	HCC-33; HCC0033; Hamon Cancer Center 33	M	52Y	W	Lung	E	SCLC	U	U	RB1 (p.Ser402fs*8, Z:Heterozygous), TP53 (p.Cys242Tyr, Z:Homozygous)	%: African (2.5), Native American (0), East Asian, North (2.1), East Asian, South (0), South Asian (0.21), European, North (61.5), European, South (33.69)	(47,102,103,105), Expasy - Cellosaurus. https://www.cellosaurus.org/. Wellcome Sanger Institute. Cell model Passports. A Hub for Preclinical Cancer Models. https://cellmodelpassports.sanger.ac.uk/passports?tissue=lung
HCC366	HCC-366; HCC0366; Hamon Cancer Center 366	F	80Y	W	Lung	Lung	LUADSQ	U	U	ATM (p.Pro534Ala, Z:Heterozygous), TP53 (p.Tyr220Cys, Z:Homozygous)	%: African (1.18), Native American (0.77), East Asian, North (2.6), East Asian, South (0), South Asian (0), European, North (62.65), European, South (32.8)	(47,102,103,105), Expasy - Cellosaurus. https://www.cellosaurus.org/. Wellcome Sanger Institute. Cell model Passports. A Hub for Preclinical Cancer Models. https://cellmodelpassports.sanger.ac.uk/passports?tissue=lung
HCC44	HCC-44; HCC0044; Hamon Cancer Center 44	F	54Y	W	Lung	Lung	LUAD	U	U	KRAS (p.Gly12Cys, Z:Homozygous), TERT (c.1-124C>A, Z:Unspecified), TP53 (p.Ser94Ter and p.Arg175Leu, Z:Homozygous)	%: African (0), Native American (0), East Asian, North (2.25), East Asian, South (0), South Asian (0), European, North (61.76), European, South (35.99)	(47,102,103,105,106), Expasy - Cellosaurus. https://www.cellosaurus.org/. Wellcome Sanger Institute. Cell model Passports. A Hub for Preclinical Cancer Models. https://cellmodelpassports.sanger.ac.uk/passports?tissue=lung
HCC78	HCC-78; HCC0078; Hamon Cancer Center 78	M	65Y	W	Lung	E	LUAD	U	U	CDKN2A (p.Arg58Ter, Z:Homozygous), TP53 (p.Ser241Phe, Z:Homozygous)	%: African (0), Native American (0.1), East Asian, North (0), East Asian, South (0.13), South Asian (2.41), European, North (67.1), European, South (30.25)	(47,102,103,105), Expasy - Cellosaurus. https://www.cellosaurus.org/. Wellcome Sanger Institute. Cell model Passports. A Hub for Preclinical Cancer Models. https://cellmodelpassports.sanger.ac.uk/passports?tissue=lung
HCC827	HCC-827; HCC 827; HCC0827; Hamon Cancer Center 827	F	39Y	W	Lung	Lung	LUAD	U	U	EGFR (p.Glu746_Ala750del, Z:Heterozygous), TP53 (p.Val218del, Z:Homozygous)	%: African (1.62), Native American (0.39), East Asian, North (3.47), East Asian, South (0), South Asian (7.09), European, North (19.48), European, South (67.96)	(47,102,103,105,106), Expasy - Cellosaurus. https://www.cellosaurus.org/. Wellcome Sanger Institute. Cell model Passports. A Hub for Preclinical Cancer Models. https://cellmodelpassports.sanger.ac.uk/passports?tissue=lung
HCC827 GR5	HCC827-GR5; HCC-827-GR5; HCC827GR5	F	39Y	W	Lung	Lung	LUAD	U	U	EGFR (p.Glu746_Ala750del, Z:Heterozygous), TP53 (p.Val218del, Z:Homozygous)	U	Expasy - Cellosaurus. https://www.cellosaurus.org/
HCC95	HCC-95; HCC0095; Hamon Cancer Center 95	M	65Y	W	Lung	E	LUSQ	U	U	TP53 (p.Arg335Valfs*10, Z:Homozygous)	%: African (0.18), Native American (0.36), East Asian, North (1.64), East Asian, South (0), South Asian (2.05), European, North (62.63), European, South (33.13)	(47,102,103,106), Expasy - Cellosaurus. https://www.cellosaurus.org/. Wellcome Sanger Institute. Cell model Passports. A Hub for Preclinical Cancer Models. https://cellmodelpassports.sanger.ac.uk/passports?tissue=lung
HCC1171	HCC-1171; Hamon Cancer Center 1171	M	58Y	W	Lung	Lung	LUAD	U	U	KRAS (p.Gly12Cys, Z:Heterozygous), TP53 (p.Asn247Ile, Z:Homozygous)	%: African (1.8), Native American (0), East Asian, North (0.4), East Asian, South (0), South Asian (0), European, North (65.59), European, South (32.21)	(47,103,105), Expasy - Cellosaurus. https://www.cellosaurus.org/. Wellcome Sanger Institute. Cell model Passports. A Hub for Preclinical Cancer Models. https://cellmodelpassports.sanger.ac.uk/passports?tissue=lung
HCC364	HCC0364; HCC-364; Hamon Cancer Center 364	M	76Y	W	Lung	U	LUAD	U	U	BRAF (p.Val600Glu, Z:Heterozygous), TP53 (p.Glu180Lys, Z:Homozygous)	%: African (2.01), Native American (0.31), East Asian, North (6.71), East Asian, South (0), South Asian (5.19), European, North (21.75), European, South (64.04)	(103,105), Expasy - Cellosaurus. https://www.cellosaurus.org/. Wellcome Sanger Institute. Cell model Passports. A Hub for Preclinical Cancer Models. https://cellmodelpassports.sanger.ac.uk/passports?tissue=lung
HCC4006	HCC-4006; Hamon Cancer Center 4006	M	50Y	W	Lung	E	LUAD	U	U	EGFR (p.Leu747_Glu749del, Z:Heterozygous), TP53 (p.Tyr205His, Z:Homozygous)	%: African (1.52), Native American (0), East Asian, North (5.13), East Asian, South (0), South Asian (0), European, North (54.8), European, South (38.54)	(47,103,105), Expasy - Cellosaurus. https://www.cellosaurus.org/. Wellcome Sanger Institute. Cell model Passports. A Hub for Preclinical Cancer Models. https://cellmodelpassports.sanger.ac.uk/passports?tissue=lung
HCC4011	Hamon Cancer Center 4011	M	53Y	W	Lung	U	LUAD	U	U	EGFR (p.Leu858Arg, Z:Unspecified)	U	(47,105), Expasy - Cellosaurus. https://www.cellosaurus.org/. Wellcome Sanger Institute. Cell model Passports. A Hub for Preclinical Cancer Models. https://cellmodelpassports.sanger.ac.uk/passports?tissue=lung
HOP-62	HOP 62; Hop 62; HOP.62; HOP62; Hop62; Hopkins-62	F	60Y	W	Lung	U	LUAD	U	U	KRAS (p.Gly12Cys, Z:Heterozygous), TERT (c.1-124C>T, Z:Unspecified), TP53 (c.673-2A>G, Z:Homozygous)	%: African (0.83), Native American (0.13), East Asian, North (2.13), East Asian, South (0), South Asian (0.11), European, North (63.51), European, South (33.3)	(103,105), Expasy - Cellosaurus. https://www.cellosaurus.org/. Wellcome Sanger Institute. Cell model Passports. A Hub for Preclinical Cancer Models. https://cellmodelpassports.sanger.ac.uk/passports?tissue=lung
HOP-92	HOP 92; HOP.92; HOP92; Hop92; Hopkins-92	M	62Y	W	Lung	U	NSCLC	U	U	TP53 (p.Arg175Leu, Z:Heterozygous)	%: African (0.37), Native American (0), East Asian, North (1.34), East Asian, South (0), South Asian (0), European, North (74.13), European, South (24.16)	(103,105), Expasy - Cellosaurus. https://www.cellosaurus.org/. Wellcome Sanger Institute. Cell model Passports. A Hub for Preclinical Cancer Models. https://cellmodelpassports.sanger.ac.uk/passports?tissue=lung
Hs 229.T**	Hs-229-T; Hs229T; HS229T	M	65Y	W	Lung	U	LUAD	U	U	U	%: African (0), Native American (0), East Asian, North (0), East Asian, South (0), South Asian (1), European, North (69), European, South (30)	(103), Expasy - Cellosaurus. https://www.cellosaurus.org/. Wellcome Sanger Institute. Cell model Passports. A Hub for Preclinical Cancer Models. https://cellmodelpassports.sanger.ac.uk/passports?tissue=lung
Hs 618.T**	Hs-618-T; Hs618T; HS618T; 618T	F	60Y	W	Lung	U	LUAD	U	U	U	%: African (2), Native American (22), East Asian, North (1), East Asian, South (1), South Asian (2), European, North (38), European, South (34)	(103), Expasy - Cellosaurus. https://www.cellosaurus.org/. Wellcome Sanger Institute. Cell model Passports. A Hub for Preclinical Cancer Models. https://cellmodelpassports.sanger.ac.uk/passports?tissue=lung
IST-SL1	ISTSL1; Istituto Scientifico Tumori-Small cell Lung 1	M	60Y	W	Lung	Supraclavicular L	SCLC	U	U	RB1 (c.2520+1G>A, Z:Homozygous)	%: African (0.24), Native American (0), East Asian, North (0.16), East Asian, South (1.69), South Asian (0), European, North (34.83), European, South (63.08)	Expasy - Cellosaurus. https://www.cellosaurus.org/. Wellcome Sanger Institute. Cell model Passports. A Hub for Preclinical Cancer Models. https://cellmodelpassports.sanger.ac.uk/passports?tissue=lung
IST-SL2	ISTSL2; Istituto Scientifico Tumori-Small cell Lung 2	M	U	W	Lung	E	SCLC	U	U	RB1 (p.Tyr424Ilefs*4, Z:Heterozygous), TP53 (p.Glu294Ter, Z:Homozygous)	%: African (0.3), Native American (0.72), East Asian, North (0), East Asian, South (0.93), South Asian (4.5), European, North (46.2), European, South (47.35)	Expasy - Cellosaurus. https://www.cellosaurus.org/. Wellcome Sanger Institute. Cell model Passports. A Hub for Preclinical Cancer Models. https://cellmodelpassports.sanger.ac.uk/passports?tissue=lung
JHU-028**	JHU 028; JHU028; SCC028; HNSCC 028; O28	M	58Y	W	Lung	Lung	LUAD	U	U	KRAS (p.Gly12Ser, Z:Homozygous), STK11 (p.Gln37Ter, Z:Homozygous)	U	Expasy - Cellosaurus. https://www.cellosaurus.org/. Wellcome Sanger Institute. Cell model Passports. A Hub for Preclinical Cancer Models. https://cellmodelpassports.sanger.ac.uk/passports?tissue=lung
LB647-SCLC	LB647SCLC	M	U	W	Lung	Lung	SCLC	U	U	TP53 (p.Glu294Serfs*51, Z:Heterozygous)	%: African (0), Native American (0), East Asian, North (0), East Asian, South (1), South Asian (0), European, North (67), European, South (32)	Expasy - Cellosaurus. https://www.cellosaurus.org/. Wellcome Sanger Institute. Cell model Passports. A Hub for Preclinical Cancer Models. https://cellmodelpassports.sanger.ac.uk/passports?tissue=lung
LCLC-103H	LCLC103H; Large Cell Lung Cancer-103H	M	61Y	W	Lung	E	LULCC	U	Received prior chemotherapy and radiation therapy	TERT (c.1-124C>T, Z:Unspecified), TP53 (p.Val216Leu, Z:Homozygous)	%: African (1.78), Native American (0), East Asian, North (3.13), East Asian, South (0), South Asian (0), European, North (61.54), European, South (33.55)	(101,103,105,106), Expasy - Cellosaurus. https://www.cellosaurus.org/. Wellcome Sanger Institute. Cell model Passports. A Hub for Preclinical Cancer Models. https://cellmodelpassports.sanger.ac.uk/passports?tissue=lung
LCLC-97TM1	LCLC97TM1	M	44Y	W	Lung	U	LULCC	U	Received no prior therapy	KRAS (p.Gly12Val, Z:Homozygous), TP53 (p.Leu35Cysfs*9, Z:Heterozygous)	%: African (4.96), Native American (0.5), East Asian, North (5.82), East Asian, South (0), South Asian (0), European, North (49.41), European, South (39.32)	(101,103,105), Expasy - Cellosaurus. https://www.cellosaurus.org/. Wellcome Sanger Institute. Cell model Passports. A Hub for Preclinical Cancer Models. https://cellmodelpassports.sanger.ac.uk/passports?tissue=lung
LOU-NH91	LOU-NH-91; LOUNH91; LouNH91	F	64Y	W	Lung	U	LUSQ	U	U	NF2 (p.Pro257Argfs*39, Z:Heterozygous), PIK3CA (p.Glu726Lys, Z:Homozygous), TP53 (p.Val143Met, Z:Homozygous)	%: African (0.6), Native American (0), East Asian, North (3.36), East Asian, South (0), South Asian (0.43), European, North (58.24), European, South (37.36)	(103,105), Expasy - Cellosaurus. https://www.cellosaurus.org/. Wellcome Sanger Institute. Cell model Passports. A Hub for Preclinical Cancer Models. https://cellmodelpassports.sanger.ac.uk/passports?tissue=lung
LUDLU-1	Ludlu-1; LUDLU 1; LUDLU1	M	72Y	W	Lung	U	LUSQ	U	U	TP53 (p.Arg248Trp, Z:Homozygous)	%: African (1.82), Native American (0.66), East Asian, North (3.82), East Asian, South (0), South Asian (0), European, North (56.05), European, South (37.65)	(103,106), Expasy - Cellosaurus. https://www.cellosaurus.org/. Wellcome Sanger Institute. Cell model Passports. A Hub for Preclinical Cancer Models. https://cellmodelpassports.sanger.ac.uk/passports?tissue=lung
LUDLU-23	U	U	U	W	Lung	U	LUSQ	U	U	U	U	Expasy - Cellosaurus. https://www.cellosaurus.org/
LXF 289	LXF289; LXF-289; LXF 289L	M	62Y	W	Lung	U	LUAD	U	U	TP53 (p.Arg248Trp, Z:Homozygous)	%: African (0), Native American (0), East Asian, North (2.04), East Asian, South (0), South Asian (0.14), European, North (66.88), European, South (30.93)	(103,105,106), Expasy - Cellosaurus. https://www.cellosaurus.org/. Wellcome Sanger Institute. Cell model Passports. A Hub for Preclinical Cancer Models. https://cellmodelpassports.sanger.ac.uk/passports?tissue=lung
MOR/CPR	MOR-CPR; MORCPR	U	U	W	Lung	U	LAUD	U	U	KRAS (p.Gly13Cys, Z:Homozygous), TP53 (p.Pro152Argfs*18, Z:Unspecified)	%: African (1.26), Native American (0), East Asian, North (4.44), East Asian, South (0), South Asian (0), European, North (61.77), European, South (32.53)	(103), Expasy - Cellosaurus. https://www.cellosaurus.org/. Wellcome Sanger Institute. Cell model Passports. A Hub for Preclinical Cancer Models. https://cellmodelpassports.sanger.ac.uk/passports?tissue=lung
NCI-H69	NCI-H-69; NCI H69; H69; H-69; NCIH69; NCI-HUT-69; H69/P; NCI-H69C; H69C; H69c	M	55Y	W	Lung	E	SCLC	U	U	PIK3CA (Z:Heterozygous), RB1 (Z:Homozygous), TP53 (Z:Homozygous)	%: African (0.79), Native American (0), East Asian, North (1.48), East Asian, South (0), South Asian (0.42), European, North (61.96), European, South (35.34)	(45,102,103,107), ATCC: The Global Bioresource Center. https://www.atcc.org/. Expasy - Cellosaurus. https://www.cellosaurus.org/. Wellcome Sanger Institute. Cell model Passports. A Hub for Preclinical Cancer Models. https://cellmodelpassports.sanger.ac.uk/passports?tissue=lung
NCI-H82	NCI-H-82; H82; H-82; NCI H82; NCIH82; H82sclc	M	41Y	W	Lung	E	SCLC	U	U	TP53 (Z:Unspecified)	%: African (0.24), Native American (0), East Asian, North (1.21), East Asian, South (0), South Asian (0), European, North (78.65), European, South (19.9)	(45,102,103,105,106,107), ATCC: The Global Bioresource Center. https://www.atcc.org/. Expasy - Cellosaurus. https://www.cellosaurus.org/. Wellcome Sanger Institute. Cell model Passports. A Hub for Preclinical Cancer Models. https://cellmodelpassports.sanger.ac.uk/passports?tissue=lung
NCI-H146	H146; H-146; NCIH146	M	59Y	W	Lung	M Bone Marrow	SCLC	U	U	KMT2D (Z:Heterozygous), RB1 (Z:Homozygous), TP53 (Z:Heterozygous)	%: African (0.37), Native American (0), East Asian, North (2.05), East Asian, South (0), South Asian (0.45), European, North (66.14), European, South (30.99)	(45,103,105,106,107), ATCC: The Global Bioresource Center. https://www.atcc.org/. Expasy - Cellosaurus. https://www.cellosaurus.org/. Wellcome Sanger Institute. Cell model Passports. A Hub for Preclinical Cancer Models. https://cellmodelpassports.sanger.ac.uk/passports?tissue=lung
NCI-H187	H187; H-187; NCIH187	M	47Y	W	Lung	E	SCLC	U	U	TP53 (Z:Homozygous)	%: African (0.56), Native American (0.51), East Asian, North (0.71), East Asian, South (0.08), South Asian (0), European, North (64.51), European, South (33.62)	(45,105,107), ATCC: The Global Bioresource Center. https://www.atcc.org/. Expasy - Cellosaurus. https://www.cellosaurus.org/. Wellcome Sanger Institute. Cell model Passports. A Hub for Preclinical Cancer Models. https://cellmodelpassports.sanger.ac.uk/passports?tissue=lung
NCI-H196	H196; H-196; NCIH196	M	68Y	W	Lung	E	SCLC (Stage E)	NS	Received prior chemotherapy and radiation therapy	U	%: African (0), Native American (0.1), East Asian, North (0), East Asian, South (1.64), South Asian (3.75), European, North (50.92), European, South (43.59)	(45,103,105,106,107), ATCC: The Global Bioresource Center. https://www.atcc.org/. Expasy - Cellosaurus. https://www.cellosaurus.org/. Wellcome Sanger Institute. Cell model Passports. A Hub for Preclinical Cancer Models. https://cellmodelpassports.sanger.ac.uk/passports?tissue=lung
NCI-H209	H209; H-209; NCIH209	M	55Y	W	Lung	M Bone Marrow	SCLC	U	U	RB1 (Z:Homozygous), TP53 (Z:Homozygous)	%: African (1.88), Native American (0), East Asian, North (1.08), East Asian, South (0), South Asian (0.08), European, North (65.94), European, South (31.02)	(45,102,103,105,107), ATCC: The Global Bioresource Center. https://www.atcc.org/. Expasy - Cellosaurus. https://www.cellosaurus.org/. Wellcome Sanger Institute. Cell model Passports. A Hub for Preclinical Cancer Models. https://cellmodelpassports.sanger.ac.uk/passports?tissue=lung
NCI-H211	H211; H-211; NCIH211	F	50Y	W	Lung	M Bone Marrow	SCLC (Stage E)	SM (35 py)	Received prior chemotherapy and radiation therapy	TP53 (Z:Unspecified)	%: African (3.08), Native American (0), East Asian, North (5.72), East Asian, South (0), South Asian (0), European, North (51.87), European, South (39.33)	(45,105,107), ATCC: The Global Bioresource Center. https://www.atcc.org/. Expasy - Cellosaurus. https://www.cellosaurus.org/. Wellcome Sanger Institute. Cell model Passports. A Hub for Preclinical Cancer Models. https://cellmodelpassports.sanger.ac.uk/passports?tissue=lung
NCI-H322 *Discontiuned	H322; H-322; H322T; NCI-H322T; NCI-322; NCIH322	M	52Y	W	Lung	Lung	LUAD	U	U	TP53 (Z:Homozygous)	%: African (1.01), Native American (0), East Asian, North (2.38), East Asian, South (0), South Asian (0), European, North (68.65), European, South (27.95)	(47,102,103,105,107), ATCC: The Global Bioresource Center. https://www.atcc.org/. Expasy - Cellosaurus. https://www.cellosaurus.org/. Wellcome Sanger Institute. Cell model Passports. A Hub for Preclinical Cancer Models. https://cellmodelpassports.sanger.ac.uk/passports?tissue=lung
NCI-H345	H345; H-345; NCI H345; NCIH345	M	64Y	W	Lung	M Bone Marrow	SCLC	U	Received chemotherapy	TP53 (Z:Homozygous)	%: African (1.67), Native American (0.71), East Asian, North (2.16), East Asian, South (1.53), South Asian (7.19), European, North (25.58), European, South (61.17)	(45,102,105,107), ATCC: The Global Bioresource Center. https://www.atcc.org/. Expasy - Cellosaurus. https://www.cellosaurus.org/. Wellcome Sanger Institute. Cell model Passports. A Hub for Preclinical Cancer Models. https://cellmodelpassports.sanger.ac.uk/passports?tissue=lung
NCI-H358	H358; H-358; NCIH358	M	U	W	Lung	Lung	LUAD	U	U	KRAS (Z:Heterozygous)	%: African (3.45), Native American (0), East Asian, North (4.63), East Asian, South (0), South Asian (0), European, North (56.1), European, South (35.82)	(102,103,105,106,107), ATCC: The Global Bioresource Center. https://www.atcc.org/. Expasy - Cellosaurus. https://www.cellosaurus.org/. Wellcome Sanger Institute. Cell model Passports. A Hub for Preclinical Cancer Models. https://cellmodelpassports.sanger.ac.uk/passports?tissue=lung
NCI-H378	H378; H-378; NCIH378	F	66Y	W	Lung	E	SCLC	U	Received chemotherapy	TP53 (Z:Homozygous)	%: African (2.92), Native American (1.24), East Asian, North (1.45), East Asian, South (1.89), South Asian (8.06), European, North (26.04), European, South (58.4)	(45,107), ATCC: The Global Bioresource Center. https://www.atcc.org/. Expasy - Cellosaurus. https://www.cellosaurus.org/. Wellcome Sanger Institute. Cell model Passports. A Hub for Preclinical Cancer Models. https://cellmodelpassports.sanger.ac.uk/passports?tissue=lung
NCI-H441	H441; H-441; NCI-H441-4; NCI-441; NCIH441	M	33Y	W	Lung	M Pericardial effusion	LUPAD	U	U	KRAS (Z:Heterozygous), TP53 (Z:Homozygous)	%: African (0.09), Native American (0), East Asian, North (3.45), East Asian, South (0), South Asian (1.1), European, North (61.67), European, South (33.69)	(102,103,105,106,107), ATCC: The Global Bioresource Center. https://www.atcc.org/. Expasy - Cellosaurus. https://www.cellosaurus.org/. Wellcome Sanger Institute. Cell model Passports. A Hub for Preclinical Cancer Models. https://cellmodelpassports.sanger.ac.uk/passports?tissue=lung
NCI-H446	H446; H-446; NCI-446; NCIH446	M	61Y	W	Lung	E	SCLC	U	U	TP53 (Z:Homozygous)	%: African (2.76), Native American (0), East Asian, North (6.47), East Asian, South (0), South Asian (0), European, North (63.72), European, South (27.05)	(45,102,103,105,106,107), ATCC: The Global Bioresource Center. https://www.atcc.org/. Expasy - Cellosaurus. https://www.cellosaurus.org/. Wellcome Sanger Institute. Cell model Passports. A Hub for Preclinical Cancer Models. https://cellmodelpassports.sanger.ac.uk/passports?tissue=lung
NCI-H460	NCI.H460; H460; H-460; NCIH460; NCI-HUT-460; NCI-460	M	U	W	Lung	E	LULCC	U	U	KRAS (Z:Homozygous), PIK3CA (Z:Heterozygous), STK11 (Z:Homozygous), TP53 (Z:Unspecified)	%: African (0), Native American (0), East Asian, North (1.96), East Asian, South (0), South Asian (0.15), European, North (65.65), European, South (32.24)	(102,103,105,106,107), ATCC: The Global Bioresource Center. https://www.atcc.org/. Expasy - Cellosaurus. https://www.cellosaurus.org/. Wellcome Sanger Institute. Cell model Passports. A Hub for Preclinical Cancer Models. https://cellmodelpassports.sanger.ac.uk/passports?tissue=lung
NCI-H510A	H510A; H-510A; NCI-H510; NCIH510; H510; H-510	M	53Y	W	Lung	M Adrenal Gland	SCLC	U	U	RB1 (Z:Homozygous), SMAD4 (Z:Homozygous), TP53 (Z:Homozygous)	%: African (0.05), Native American (0.3), East Asian, North (2.01), East Asian, South (0), South Asian (0), European, North (64.53), European, South (33.11)	(45,103,105,107), ATCC: The Global Bioresource Center. https://www.atcc.org/. Expasy - Cellosaurus. https://www.cellosaurus.org/. Wellcome Sanger Institute. Cell model Passports. A Hub for Preclinical Cancer Models. https://cellmodelpassports.sanger.ac.uk/passports?tissue=lung
NCI-H520	H520; H-520; NCI-HUT-520; NCIH520	M	U	W	Lung	Lung	LUSQ	U	U	ATM (Z:Heterozygous), CDKN2A (Z:Homozygous), TP53 (Z:Homozygous)	%: African (0), Native American (0), East Asian, North (0.92), East Asian, South (0), South Asian (0), European, North (63.58), European, South (35.5)	(102,103,105,106,107), ATCC: The Global Bioresource Center. https://www.atcc.org/. Expasy - Cellosaurus. https://www.cellosaurus.org/. Wellcome Sanger Institute. Cell model Passports. A Hub for Preclinical Cancer Models. https://cellmodelpassports.sanger.ac.uk/passports?tissue=lung
NCI-H522	NCI.H522; H522; H-522; NCI-522; NCI522; NCIH522	M	58Y	W	Lung	Lung	LUAD (Stage 2)	SM (60 py)	U	TP53 (Z: Homozygous)	%: African (1.94), Native American (0), East Asian, North (1.91), East Asian, South (0), South Asian (3.27), European, North (69.74), European, South (23.13)	(102,103,105,106,107), ATCC: The Global Bioresource Center. https://www.atcc.org/. Expasy - Cellosaurus. https://www.cellosaurus.org/. Wellcome Sanger Institute. Cell model Passports. A Hub for Preclinical Cancer Models. https://cellmodelpassports.sanger.ac.uk/passports?tissue=lung
NCI-H524	H524; H-524; NCIH524	M	63Y	W	Lung	L	SCLC (Stage L)	SM	Received prior chemotherapy and radiation therapy	ATM (Z:Heterozygous), RB1 (Z:Homozygous), TP53 (Z:Homozygous)	%: African (0.55), Native American (0), East Asian, North (1.32), East Asian, South (0), South Asian (0), European, North (66.11), European, South (32.01)	(45,103,105,107), ATCC: The Global Bioresource Center. https://www.atcc.org/. Expasy - Cellosaurus. https://www.cellosaurus.org/. Wellcome Sanger Institute. Cell model Passports. A Hub for Preclinical Cancer Models. https://cellmodelpassports.sanger.ac.uk/passports?tissue=lung
NCI-H526	H526; H-526; NCIH526	M	55Y	W	Lung	M Bone Marrow	SCLC (Stage E)	U	U	TP53 (Z: Homozygous)	%: African (0), Native American (0), East Asian, North (1.13), East Asian, South (0), South Asian (1.94), European, North (63.44), European, South (33.49)	(45,103,107), ATCC: The Global Bioresource Center. https://www.atcc.org/. Expasy - Cellosaurus. https://www.cellosaurus.org/. Wellcome Sanger Institute. Cell model Passports. A Hub for Preclinical Cancer Models. https://cellmodelpassports.sanger.ac.uk/passports?tissue=lung
NCI-H596	H596; H-596; NCI-HUT-596; NCIH596	M	73Y	W	Lung	Lung	LUADSQ	U	U	PIK3CA (Z:Heterozygous), RB1 (Z:Heterozygous), TP53 (Z:Homozygous)	%: African (0.07), Native American (0), East Asian, North (2.55), East Asian, South (0), South Asian (0), European, North (62.11), European, South (35.26)	(102,103,105,107), ATCC: The Global Bioresource Center. https://www.atcc.org/. Expasy - Cellosaurus. https://www.cellosaurus.org/. Wellcome Sanger Institute. Cell model Passports. A Hub for Preclinical Cancer Models. https://cellmodelpassports.sanger.ac.uk/passports?tissue=lung
NCI-H647	H647; H-647; H647ell; NCIH647	M	56Y	W	Lung	E	LUADSQ	NS	Received radiation therapy	KRAS (Z:Homozygous), TP53 (Z:Homozygous)	%: African (0), Native American (0.88), East Asian, North (0), East Asian, South (0), South Asian (1.04), European, North (70.95), European, South (27.13)	(103,106,107), ATCC: The Global Bioresource Center. https://www.atcc.org/. Expasy - Cellosaurus. https://www.cellosaurus.org/. Wellcome Sanger Institute. Cell model Passports. A Hub for Preclinical Cancer Models. https://cellmodelpassports.sanger.ac.uk/passports?tissue=lung
NCI-H650	H650; H-650; NCIH650	M	U	W	Lung	U	LUAD	NS	U	BRCA2 (Z:Heterozygous), KIT (Z:Heterozygous), KRAS (Z:Homozygous), TP53 (Z:Homozygous)	%: African (0), Native American (0), East Asian, North (1.27), East Asian, South (0.48), South Asian (0), European, North (65.1), European, South (33.15)	(102,103,106,107), ATCC: The Global Bioresource Center. https://www.atcc.org/. Expasy - Cellosaurus. https://www.cellosaurus.org/. Wellcome Sanger Institute. Cell model Passports. A Hub for Preclinical Cancer Models. https://cellmodelpassports.sanger.ac.uk/passports?tissue=lung
NCI-H661	H661; H-661; NCIH661	M	43Y	W	Lung	L	LULCC	U	U	CDKN2A (Z:Homozygous), LASP1 (Z:Heterozygous), TP53 (Z: Heterozygous)	%: African (0.22), Native American (0.51), East Asian, North (0.62), East Asian, South (0), South Asian (0.92), European, North (63.58), European, South (34.14)	(102,103,106,107), ATCC: The Global Bioresource Center. https://www.atcc.org/. Expasy - Cellosaurus. https://www.cellosaurus.org/. Wellcome Sanger Institute. Cell model Passports. A Hub for Preclinical Cancer Models. https://cellmodelpassports.sanger.ac.uk/passports?tissue=lung
NCI-H676B	H676B; H-676B; NCI-H676; H676; H-676	M	63Y	W	Lung	E	LUAD	U	U	TP53 (Z:Unspecified)	U	(101), ATCC: The Global Bioresource Center. https://www.atcc.org/. Expasy - Cellosaurus. https://www.cellosaurus.org/. Wellcome Sanger Institute. Cell model Passports. A Hub for Preclinical Cancer Models. https://cellmodelpassports.sanger.ac.uk/passports?tissue=lung
NCI-H711	H711; H-711	M	49Y	W	Lung	M Bone Marrow	SCLC (Stage E)	SM (60 py)	U	U	U	(101), ATCC: The Global Bioresource Center. https://www.atcc.org/. Expasy - Cellosaurus. https://www.cellosaurus.org/. Wellcome Sanger Institute. Cell model Passports. A Hub for Preclinical Cancer Models. https://cellmodelpassports.sanger.ac.uk/passports?tissue=lung
NCI-H719	H719; H-719	F	55Y	W	Lung	M Bone Marrow	SCLC (Stage E)	SM (100 py)	U	TP53 (Z:Homozygous)	U	(101), ATCC: The Global Bioresource Center. https://www.atcc.org/. Expasy - Cellosaurus. https://www.cellosaurus.org/. Wellcome Sanger Institute. Cell model Passports. A Hub for Preclinical Cancer Models. https://cellmodelpassports.sanger.ac.uk/passports?tissue=lung
NCI-H720	H720; H-720; NCIH720	M	U	W	Lung	Lung	LUCART	U	U	RB1 (Z:Homozygous), TP53 (Z:Homozygous)	%: African (2.64), Native American (1.07), East Asian, North (3.8), East Asian, South (0), South Asian (6.19), European, North (25.94), European, South (60.36)	(101), ATCC: The Global Bioresource Center. https://www.atcc.org/. Expasy - Cellosaurus. https://www.cellosaurus.org/. Wellcome Sanger Institute. Cell model Passports. A Hub for Preclinical Cancer Models. https://cellmodelpassports.sanger.ac.uk/passports?tissue=lung
NCI-H727	H727; H-727; NCIH727	F	65Y	W	Lung	U	LUCART	U	U	KRAS (Z:Heterozygous), TP53 (Z:Heterozygous)	%: African (0.37), Native American (0.23), East Asian, North (3.94), East Asian, South (0), South Asian (0.26), European, North (62.32), European, South (32.88)	(102,103,106,107), ATCC: The Global Bioresource Center. https://www.atcc.org/. Expasy - Cellosaurus. https://www.cellosaurus.org/. Wellcome Sanger Institute. Cell model Passports. A Hub for Preclinical Cancer Models. https://cellmodelpassports.sanger.ac.uk/passports?tissue=lung
NCI-H735	H735; H-735	F	58Y	W	Lung	M Liver	SCLC (Stage E)	SM	Received prior chemotherapy	U	U	(101), ATCC: The Global Bioresource Center. https://www.atcc.org/. Expasy - Cellosaurus. https://www.cellosaurus.org/. Wellcome Sanger Institute. Cell model Passports. A Hub for Preclinical Cancer Models. https://cellmodelpassports.sanger.ac.uk/passports?tissue=lung
NCI-H740	H740; H-740; NCIH740	M	63Y	W	Lung	L	SCLC (Stage E)	SM	U	U	%: African (1.71), Native American (0), East Asian, North (1.31), East Asian, South (0), South Asian (1.18), European, North (64.24), European, South (31.56)	(101), ATCC: The Global Bioresource Center. https://www.atcc.org/. Expasy - Cellosaurus. https://www.cellosaurus.org/. Wellcome Sanger Institute. Cell model Passports. A Hub for Preclinical Cancer Models. https://cellmodelpassports.sanger.ac.uk/passports?tissue=lung
NCI-H774	H774; H-774	M	43Y	W	Lung	M Soft Tissue	SCLC (Stage E)	SM (30 py)	U	TP53 (Z:Unspecified)	U	(107), ATCC: The Global Bioresource Center. https://www.atcc.org/. Expasy - Cellosaurus. https://www.cellosaurus.org/. Wellcome Sanger Institute. Cell model Passports. A Hub for Preclinical Cancer Models. https://cellmodelpassports.sanger.ac.uk/passports?tissue=lung
NCI-H820	H820; H-820; NCIH820	M	53Y	W	Lung	L	LUPAD	U	U	TP53 (Z:Homozygous)	%: African (0.6), Native American (0), East Asian, North (0.97), East Asian, South (0), South Asian (0.4), European, North (65.84), European, South (32.19)	(105,107), ATCC: The Global Bioresource Center. https://www.atcc.org/. Expasy - Cellosaurus. https://www.cellosaurus.org/. Wellcome Sanger Institute. Cell model Passports. A Hub for Preclinical Cancer Models. https://cellmodelpassports.sanger.ac.uk/passports?tissue=lung
NCI-H838	H838; H-838; NCIH838	M	59Y	W	Lung	L	LUAD (Stage 3B)	SM (80 py)	U	ARID1A (Z:Heterozygous), TP53 (Z:Homoygous)	%: African (0.05), Native American (0.84), East Asian, North (0.79), East Asian, South (1.88), South Asian (3.04), European, North (50.18), European, South (43.22)	(103,106,107), ATCC: The Global Bioresource Center. https://www.atcc.org/. Expasy - Cellosaurus. https://www.cellosaurus.org/. Wellcome Sanger Institute. Cell model Passports. A Hub for Preclinical Cancer Models. https://cellmodelpassports.sanger.ac.uk/passports?tissue=lung
NCI-H841	H841; H-841; NCI-841; NCIH841	M	51Y	W	Lung	Lung	SCLC (Stage L)	SM (70 py)	Received prior chemotherapy and radiation therapy	SMARCA4 (Z:Homozygous), TP53 (Z:Homozygous)	%: African (1.52), Native American (0), East Asian, North (2.66), East Asian, South (0), South Asian (0), European, North (55.47), European, South (40.35)	(102,103,107), ATCC: The Global Bioresource Center. https://www.atcc.org/. Expasy - Cellosaurus. https://www.cellosaurus.org/. Wellcome Sanger Institute. Cell model Passports. A Hub for Preclinical Cancer Models. https://cellmodelpassports.sanger.ac.uk/passports?tissue=lung
NCI-H847	H847; H-847; NCIH847	M	63Y	W	Lung	E	SCLC (Stage L)	SM (40 py)	Received prior chemotherapy and radiation therapy	U	%: African (5.07), Native American (0.08), East Asian, North (4.4), East Asian, South (0), South Asian (0), European, North (55.14), European, South (35.3)	(47,105,107), ATCC: The Global Bioresource Center. https://www.atcc.org/. Expasy - Cellosaurus. https://www.cellosaurus.org/. Wellcome Sanger Institute. Cell model Passports. A Hub for Preclinical Cancer Models. https://cellmodelpassports.sanger.ac.uk/passports?tissue=lung
NCI-H865	H865; H-865	F	54Y	W	Lung	Lung	SCLC (Stage L)	SM (40 py)	Received prior chemotherapy and radiation therapy	U	U	(107), ATCC: The Global Bioresource Center. https://www.atcc.org/. Expasy - Cellosaurus. https://www.cellosaurus.org/. Wellcome Sanger Institute. Cell model Passports. A Hub for Preclinical Cancer Models. https://cellmodelpassports.sanger.ac.uk/passports?tissue=lung
NCI-H889	H889; H-889; NCIH889	F	69Y	W	Lung	L	SCLC (Stage E)	U	U	TP53 (Z:Unspecified) and a KRAS	%: African (0.19), Native American (0), East Asian, North (1.86), East Asian, South (0), South Asian (0.01), European, North (71.51), European, South (26.44)	(103,105,107), ATCC: The Global Bioresource Center. https://www.atcc.org/. Expasy - Cellosaurus. https://www.cellosaurus.org/. Wellcome Sanger Institute. Cell model Passports. A Hub for Preclinical Cancer Models. https://cellmodelpassports.sanger.ac.uk/passports?tissue=lung
NCI-H920	H920; H-920	M	43Y	W	Lung	Lung	LUAD (Stage 4)	SM (75 py)	Received radiation therapy	TP53 (Z:Unspecified)	U	(105,107), ATCC: The Global Bioresource Center. https://www.atcc.org/. Expasy - Cellosaurus. https://www.cellosaurus.org/. Wellcome Sanger Institute. Cell model Passports. A Hub for Preclinical Cancer Models. https://cellmodelpassports.sanger.ac.uk/passports?tissue=lung
NCI-H1092	H1092; H-1092; NCIH1092	M	67Y	W	Lung	M Bone Marrow	SCLC (Stage E)	SM (120 py)	U	CTNNB1 (Z:Homozygous), JUN (Z:Heterozygous), TP53 (Z:Homozygous)	%: African (1.87), Native American (0), East Asian, North (4.65), East Asian, South (0), South Asian (0), European, North (53.89), European, South (39.59)	(103,105,107), ATCC: The Global Bioresource Center. https://www.atcc.org/. Expasy - Cellosaurus. https://www.cellosaurus.org/. Wellcome Sanger Institute. Cell model Passports. A Hub for Preclinical Cancer Models. https://cellmodelpassports.sanger.ac.uk/passports?tissue=lung
NCI-H1105	H1105; H-1105; NCIH1105	M	73Y	W	Lung	L	SCLC (Stage E)	SM (50 py)	U	TP53 (Z:Homozygous)	%: African: (1.28), Native American (0), East Asian, North (1.06), East Asian, South (0), South Asian (0), European, North (62.71), European, South (34.95)	(103,107), ATCC: The Global Bioresource Center. https://www.atcc.org/. Expasy - Cellosaurus. https://www.cellosaurus.org/. Wellcome Sanger Institute. Cell model Passports. A Hub for Preclinical Cancer Models. https://cellmodelpassports.sanger.ac.uk/passports?tissue=lung
NCI-H1155	H1155; H-1155; NCIH1155; NCI-1155	M	36Y	W	Lung	L	LULCC	U	U	APC (Z:Heterozygous), KRAS (Z:Homozygous), PTEN (Z:Homozygous), TP53 (Z:Homozygous)	%: African (1.09), Native American (1), East Asian, North (2.22), East Asian, South (0), South Asian (0.79), European, North (60.47), European, South (34.42)	(108,109,111,112,113), ATCC: The Global Bioresource Center. https://www.atcc.org/. Expasy - Cellosaurus. https://www.cellosaurus.org/. Wellcome Sanger Institute. Cell model Passports. A Hub for Preclinical Cancer Models. https://cellmodelpassports.sanger.ac.uk/passports?tissue=lung
NCI-H1184	H1184; H-1184; NCIH1184	M	42Y	W	Lung	L	SCLC (Stage L)	SM (75 py)	U	TP53 (Z:Unspecified)	%: African (0.45), Native American (0.52), East Asian, North (0.92), East Asian, South (0), South Asian (0.72), European, North (65.61), European, South (31.77)	(47,103,107), ATCC: The Global Bioresource Center. https://www.atcc.org/. Expasy - Cellosaurus. https://www.cellosaurus.org/. Wellcome Sanger Institute. Cell model Passports. A Hub for Preclinical Cancer Models. https://cellmodelpassports.sanger.ac.uk/passports?tissue=lung
NCI-H1238	H1238; H-1238	M	64Y	W	Lung	M Skin	SCLC (Stage E)	SM (130 py)	U	U	U	(107), ATCC: The Global Bioresource Center. https://www.atcc.org/. Expasy - Cellosaurus. https://www.cellosaurus.org/. Wellcome Sanger Institute. Cell model Passports. A Hub for Preclinical Cancer Models. https://cellmodelpassports.sanger.ac.uk/passports?tissue=lung
NCI-H1299	H1299; H-1299; NCIH1299	M	43Y	W	Lung	L	LULCC	U	Received prior radiation therapy	NRAS (p.Gln61Lys, Z:Heterozygous)	%: African (0.33), Native American (0), East Asian, North (2.13), East Asian, South (0), South Asian (0), European, North (62.86), European, South (34.68)	(102,103,105,106,107), ATCC: The Global Bioresource Center. https://www.atcc.org/. Expasy - Cellosaurus. https://www.cellosaurus.org/. Wellcome Sanger Institute. Cell model Passports. A Hub for Preclinical Cancer Models. https://cellmodelpassports.sanger.ac.uk/passports?tissue=lung
NCI-H1304 *Discontiuned	H1304; H-1304; NCIH1304	F	U	W	Lung	U	SCLC	U	U	PIK3CA (p.His1047Leu, Z:Heterozygous), RB1 (p.Met761Ilefs*4, Z:Heterozygous), TP53 (p.Tyr234Cys, Z:Homozygous)	%: African (1.09), Native American (0.31), East Asian, North (1.44), East Asian, South (0.13), South Asian (0), European, North (72.97), European, South (24.05)	(47,107), ATCC: The Global Bioresource Center. https://www.atcc.org/. Expasy - Cellosaurus. https://www.cellosaurus.org/. Wellcome Sanger Institute. Cell model Passports. A Hub for Preclinical Cancer Models. https://cellmodelpassports.sanger.ac.uk/passports?tissue=lung
NCI-H1341	H1341; H-1341; NCIH1341	F	26Y	W	Lung	M Uterus,Cervix	SCLC	NS	U	U	%: African (0), Native American (0.96), East Asian, North (2.27), East Asian, South (0), South Asian (0.84), European, North (70.16), European, South (25.77)	(47,103,105), ATCC: The Global Bioresource Center. https://www.atcc.org/. Expasy - Cellosaurus. https://www.cellosaurus.org/. Wellcome Sanger Institute. Cell model Passports. A Hub for Preclinical Cancer Models. https://cellmodelpassports.sanger.ac.uk/passports?tissue=lung
NCI-H1355	H1355; H-1355; NCIH1355	M	53Y	W	Lung	E	LUAD (Stage 4)	U	U	BRCA2 (p.Gly2044Asp, Z:Homozygous), KRAS (p.Gly13Cys, Z:Heterozygous), TP53 (p.Glu285Lys, Z:Homozygous)	%: African (1.64), Native American (0), East Asian, North (2.95), East Asian, South (0.42), South Asian (4.77), European, North (41.22), European, South (49.01)	(103,105,106,107), ATCC: The Global Bioresource Center. https://www.atcc.org/. Expasy - Cellosaurus. https://www.cellosaurus.org/. Wellcome Sanger Institute. Cell model Passports. A Hub for Preclinical Cancer Models. https://cellmodelpassports.sanger.ac.uk/passports?tissue=lung
NCI-H1395	H1395; H-1395; NCIH1395	F	55Y	W	Lung	Lung	LUAD	SM (15 py)	U	ATM (p.Thr2666Ala, Z:Homozygous), BRAF (p.Gly469Ala, Z:Unspecified), TP53 (Z:Unspecified)	%: African (3.03), Native American (0), East Asian, North (6.76), East Asian, South (0), South Asian (0), European, North (52.83), European, South (37.38)	(102,103,107), ATCC: The Global Bioresource Center. https://www.atcc.org/. Expasy - Cellosaurus. https://www.cellosaurus.org/. Wellcome Sanger Institute. Cell model Passports. A Hub for Preclinical Cancer Models. https://cellmodelpassports.sanger.ac.uk/passports?tissue=lung
NCI-H1404	H1404; H-1404	M	48Y	W	Lung	L	LUPAD	U	U	TP53 (p.Gln144Ter, Z:Unspecified)	U	(107), ATCC: The Global Bioresource Center. https://www.atcc.org/. Expasy - Cellosaurus. https://www.cellosaurus.org/. Wellcome Sanger Institute. Cell model Passports. A Hub for Preclinical Cancer Models. https://cellmodelpassports.sanger.ac.uk/passports?tissue=lung
NCI-H1417	H1417; H-1417; NCIH1417	F	61Y	W	Lung	Lung	SCLC (Stage E)	SM (50 py)	U	TP53 (p.Arg175Leu, Z:Homozygous)	%: African (0.09), Native American (0), East Asian, North (1.05), East Asian, South (0.15), South Asian (4.06), European, North (67.94), European, South (26.71)	(107), ATCC: The Global Bioresource Center. https://www.atcc.org/. Expasy - Cellosaurus. https://www.cellosaurus.org/. Wellcome Sanger Institute. Cell model Passports. A Hub for Preclinical Cancer Models. https://cellmodelpassports.sanger.ac.uk/passports?tissue=lung
NCI-H1435	H1435; H-1435; NCIH1435	F	35Y	*W/AI	Lung	U	LUAD	NS	U	APC (p.Arg1158fs*7, Z:Heterozygous), TERT ( c.1-124C>A, Z:Unspecified), TP53 (p.Cys141Trp, Z:Homozygous)	%: African (2.76), Native American (15.63), East Asian, North (9.39), East Asian, South (0), South Asian (0), European, North (41.04), European, South (31.67)	(103,105,106,107), ATCC: The Global Bioresource Center. https://www.atcc.org/. Expasy - Cellosaurus. https://www.cellosaurus.org/. Wellcome Sanger Institute. Cell model Passports. A Hub for Preclinical Cancer Models. https://cellmodelpassports.sanger.ac.uk/passports?tissue=lung
NCI-H1436	H1436; H-1436; NCIH1436	M	39Y	W	Lung	L	SCLC (Stage E)	SM (75 py)	U	TP53 (p.His179Gln, Z:Unspecified)	%: African (0.29), Native American (0.28), East Asian, North (3.22), East Asian, South (0), South Asian (1.4), European, North (67.17), European, South (27.63)	(103,107), ATCC: The Global Bioresource Center. https://www.atcc.org/. Expasy - Cellosaurus. https://www.cellosaurus.org/. Wellcome Sanger Institute. Cell model Passports. A Hub for Preclinical Cancer Models. https://cellmodelpassports.sanger.ac.uk/passports?tissue=lung
NCI-H1437	H1437; H-1437; NCIH1437	M	60Y	W	Lung	E	LUAD (Stage 1)	SM	U	TP53 (p.Arg267Pro, Z:Homozygous)	%: African (0), Native American (1.16), East Asian, North (1.67), East Asian, South (0), South Asian (0), European, North (68.74), European, South (28.43)	(102,103,105,106,107), ATCC: The Global Bioresource Center. https://www.atcc.org/. Expasy - Cellosaurus. https://www.cellosaurus.org/. Wellcome Sanger Institute. Cell model Passports. A Hub for Preclinical Cancer Models. https://cellmodelpassports.sanger.ac.uk/passports?tissue=lung
NCI-H1522	H1522; H-1522	M	53Y	W	Lung	E	SCLC (Stage E)	SM (60 py)	Received prior chemotherapy and radiation therapy	U	U	(107), ATCC: The Global Bioresource Center. https://www.atcc.org/. Expasy - Cellosaurus. https://www.cellosaurus.org/. Wellcome Sanger Institute. Cell model Passports. A Hub for Preclinical Cancer Models. https://cellmodelpassports.sanger.ac.uk/passports?tissue=lung
NCI-H1563	H1563; H-1563; NCIH1563	M	U	W	Lung	U	LUAD	U	U	U	%: African (0.33), Native American (0), East Asian, North (0.56), East Asian, South (2.48), South Asian (10.47), European, North (24.17), European, South (61.99)	(103,107), ATCC: The Global Bioresource Center. https://www.atcc.org/. Expasy - Cellosaurus. https://www.cellosaurus.org/. Wellcome Sanger Institute. Cell model Passports. A Hub for Preclinical Cancer Models. https://cellmodelpassports.sanger.ac.uk/passports?tissue=lung
NCI-H1568	H1568; H-1568; NCIH1568	F	48Y	W	Lung	L	LUAD	SM (60 py)	U	ATM (p.Gly506Phe, Z:Heterozygous), TP53 (p.His179Arg, Z:Homozygous)	%: African (0.1), Native American (0), East Asian, North (2.23), East Asian, South (0), South Asian (2.88), European, North (56.39), European, South (38.41)	(103,105,106,107), ATCC: The Global Bioresource Center. https://www.atcc.org/. Expasy - Cellosaurus. https://www.cellosaurus.org/. Wellcome Sanger Institute. Cell model Passports. A Hub for Preclinical Cancer Models. https://cellmodelpassports.sanger.ac.uk/passports?tissue=lung
NCI-H1573	H1573; H-1573; NCIH1573	F	35Y	W	Lung	M Soft Tissue	LUAD (Stage 4)	U	Received prior radiation therapy	KRAS (p.Gly12Ala, Z:Heterozygous), NRAS (p.Gln61Lys, Z:Heterozygous), PTPN11 (p.Arg351Ter, Z:Heterozygous), TP53 (p.Arg248Leu, Z:Homozygous)	%: African (1.85), Native American (0), East Asian, North (5.57), East Asian, South (0), South Asian (0), European, North (54.36), European, South (38.22)	(103,105,106,107), ATCC: The Global Bioresource Center. https://www.atcc.org/. Expasy - Cellosaurus. https://www.cellosaurus.org/. Wellcome Sanger Institute. Cell model Passports. A Hub for Preclinical Cancer Models. https://cellmodelpassports.sanger.ac.uk/passports?tissue=lung
NCI-H1581	H1581; H-1581; NCIH1581	M	44Y	W	Lung	U	LULCC	SM (75 py)	U	APC (p.Ala1107fs*12, Z:Homozygous), TP53 (p.Gln144Ter, Z:Homozygous)	%: African (0.94), Native American (0), East Asian, North (1.51), East Asian, South (0), South Asian (0.71), European, North (59.07), European, South (37.76)	(103,105,106,107), ATCC: The Global Bioresource Center. https://www.atcc.org/. Expasy - Cellosaurus. https://www.cellosaurus.org/. Wellcome Sanger Institute. Cell model Passports. A Hub for Preclinical Cancer Models. https://cellmodelpassports.sanger.ac.uk/passports?tissue=lung
NCI-H1618	H1618; H-1618; NCIH1618	F	55Y	W	Lung	M Bone Marrow	SCLC (Stage E)	SM (50 py)	U	RB1 (p.Pro39Argfs*26, Z:Homozygous), TP53 (p.Arg248Leu, Z:Homozygous)	%: African (0.23), Native American (0.54), East Asian, North (0.24), East Asian, South (0), South Asian (3.51), European, North (61.08), European, South (34.4)	(102,103,107), ATCC: The Global Bioresource Center. https://www.atcc.org/. Expasy - Cellosaurus. https://www.cellosaurus.org/. Wellcome Sanger Institute. Cell model Passports. A Hub for Preclinical Cancer Models. https://cellmodelpassports.sanger.ac.uk/passports?tissue=lung
NCI-H1623	H1623; H-1623; NCIH1623	M	58Y	W	Lung	L	LUAD (3B)	SM	U	TP53 (p.Arg273Leu, Z:Homozygous)	%: African (1.52), Native American (0.03), East Asian, North (2.83), East Asian, South (0), South Asian (0), European, North (60.22), European, South (34.5)	(47,103,105,107), ATCC: The Global Bioresource Center. https://www.atcc.org/. Expasy - Cellosaurus. https://www.cellosaurus.org/. Wellcome Sanger Institute. Cell model Passports. A Hub for Preclinical Cancer Models. https://cellmodelpassports.sanger.ac.uk/passports?tissue=lung
NCI-H1650	H1650; H-1650; H1650_CO; NCIH1650	M	27Y	W	Lung	E	LUAD (Stage 3B)	SM	U	EGFR (p.Glu746_Ala750del, Z:Heterozygous), TP53 (c.673-2A>G, Z:Homozygous)	%: African (0.57), Native American (0), East Asian, North (3.27), East Asian, South (0), South Asian (0), European, North (61.83), European, South (34.34)	(102,103,105,106,107), ATCC: The Global Bioresource Center. https://www.atcc.org/. Expasy - Cellosaurus. https://www.cellosaurus.org/. Wellcome Sanger Institute. Cell model Passports. A Hub for Preclinical Cancer Models. https://cellmodelpassports.sanger.ac.uk/passports?tissue=lung
NCI-H1651	H1651; H-1651; NCIH1651	M	71Y	W	Lung	U	LUAD	NS	U	NF1 (p.Arg997fs*15, Z:Heterozygous), TP53 (p.Cys176Tyr, Z:Homozygous)	%: African (1.5), Native American (0), East Asian, North (2.72), East Asian, South (0), South Asian (0), European, North (66.41), European, South (29.37)	(103,105,107), ATCC: The Global Bioresource Center. https://www.atcc.org/. Expasy - Cellosaurus. https://www.cellosaurus.org/. Wellcome Sanger Institute. Cell model Passports. A Hub for Preclinical Cancer Models. https://cellmodelpassports.sanger.ac.uk/passports?tissue=lung
NCI-H1666	H1666; H-1666; H1666_DA; NCIH1666	F	50Y	W	Lung	E	LUAD	NS	Received prior radiation therapy	BRAF (p.Gly466Val, Z:Unspecified), TP53 (U,Z:Unspecified)	%: African (1.25), Native American (0), East Asian, North (1.76), East Asian, South (0), South Asian (1.52), European, North (63), European, South (32.47)	(103,105,106,107), ATCC: The Global Bioresource Center. https://www.atcc.org/. Expasy - Cellosaurus. https://www.cellosaurus.org/. Wellcome Sanger Institute. Cell model Passports. A Hub for Preclinical Cancer Models. https://cellmodelpassports.sanger.ac.uk/passports?tissue=lung
NCI-H1672	H1672; H-1672	M	58Y	W	Lung	Lung	SCLC (Stage L)	SM	U	PTEN (p.His61Arg, Z:unspecified), TP53 (p.Gly266Val, Z:Unspecified)	U	(107), ATCC: The Global Bioresource Center. https://www.atcc.org/. Expasy - Cellosaurus. https://www.cellosaurus.org/. Wellcome Sanger Institute. Cell model Passports. A Hub for Preclinical Cancer Models. https://cellmodelpassports.sanger.ac.uk/passports?tissue=lung
NCI-H1688	H1688; H-1688; NCIH1688	M	50Y	W	Lung	Liver	SCLC	U	U	TP53 (p.Gln192Ter, Z:Homozygous)	%: African (0.98), Native American (0), East Asian, North (2.19), East Asian, South (0), South Asian (0), European, North (61.82), European, South (35)	(107), ATCC: The Global Bioresource Center. https://www.atcc.org/. Expasy - Cellosaurus. https://www.cellosaurus.org/. Wellcome Sanger Institute. Cell model Passports. A Hub for Preclinical Cancer Models. https://cellmodelpassports.sanger.ac.uk/passports?tissue=lung
NCI-H1693	H1693; H-1693; NCIH1693	F	55Y	W	Lung	L	LUAD (Stage 3B)	SM (80 py)	U	SMARCA4 (p.Leu1085Glnfs*32, Z:Heterozygous), TP53 (c.993+1G>T, Z:Homozygous)	%: African (0.99), Native American (0.67), East Asian, North (3.46), East Asian, South (0), South Asian (0), European, North (63.68), European, South (31.2)	(103,105,106,107), ATCC: The Global Bioresource Center. https://www.atcc.org/. Expasy - Cellosaurus. https://www.cellosaurus.org/. Wellcome Sanger Institute. Cell model Passports. A Hub for Preclinical Cancer Models. https://cellmodelpassports.sanger.ac.uk/passports?tissue=lung
NCI-H1694	H1694; H-1694; NCIH1694	M	61Y	W	Lung	Ascites	SCLC (Stage E)	NS	U	TP53 ( c.783-1G>T, Z:Homozygous)	%: African (4.95), Native American (1.28), East Asian, North (5.88), East Asian, South (0.17), South Asian (2.13), European, North (23.45), European, South (62.14)	(103,107), ATCC: The Global Bioresource Center. https://www.atcc.org/. Expasy - Cellosaurus. https://www.cellosaurus.org/. Wellcome Sanger Institute. Cell model Passports. A Hub for Preclinical Cancer Models. https://cellmodelpassports.sanger.ac.uk/passports?tissue=lung
NCI-H1703	H1703; H-1703; NCIH1703	M	54Y	W	Lung	Lung	LUSQ (Stage 1)	SM (50 py)	U	TP53 (p.Glu285Lys, Z:Unspecified)	%: African (3.29), Native American (0), East Asian, North (5.58), East Asian, South (0), South Asian (0), European, North (47.2), European, South (43.93)	(102,103,105,106,107), ATCC: The Global Bioresource Center. https://www.atcc.org/. Expasy - Cellosaurus. https://www.cellosaurus.org/. Wellcome Sanger Institute. Cell model Passports. A Hub for Preclinical Cancer Models. https://cellmodelpassports.sanger.ac.uk/passports?tissue=lung
NCI-H1734	H1734; H-1734; NCIH1734	F	56Y	W	Lung	U	LUAD	NS	U	ATM (p.Gln65Pro, Z:Heterozygous), KRAS (p.Gly13Cys, Z:Heterozygous), RB1 (p.Ser127Ile, Z:Homozygous), TP53 (p.Arg273Leu, Z:Homozygous)	%: African (0), Native American (0.78), East Asian, North (1.29), East Asian, South (0), South Asian (0), European, North (67.8), European, South (30.13)	(103,105,107), ATCC: The Global Bioresource Center. https://www.atcc.org/. Expasy - Cellosaurus. https://www.cellosaurus.org/. Wellcome Sanger Institute. Cell model Passports. A Hub for Preclinical Cancer Models. https://cellmodelpassports.sanger.ac.uk/passports?tissue=lung
NCI-H1755	H1755; H-1755; NCIH1755	F	65Y	W	Lung	Liver	LUAD (Stage 4)	SM (60 py)	U	BRAF (p.Gly469Ala, Z:Heterozygous), TP53 (p.Cys242Phe, Z:Homozygous)	%: African (0.64), Native American (0.15), East Asian, North (2.9), East Asian, South (0), South Asian (0), European, North (61.65), European, South (34.66)	(103,105), ATCC: The Global Bioresource Center. https://www.atcc.org/. Expasy - Cellosaurus. https://www.cellosaurus.org/. Wellcome Sanger Institute. Cell model Passports. A Hub for Preclinical Cancer Models. https://cellmodelpassports.sanger.ac.uk/passports?tissue=lung
NCI-H1770	H1770; H-1770; NCIH1770	M	57Y	W	Lung	L	NSCLC (Stage 4)	NS	U	TP53 (p.Arg248Trp, Z:Homozygous)	%: African (2.3), Native American (0.35), East Asian, North (4.49), East Asian, South (0), South Asian (0), European, North (59.77), European, South (33.09)	(102,105,107), ATCC: The Global Bioresource Center. https://www.atcc.org/. Expasy - Cellosaurus. https://www.cellosaurus.org/. Wellcome Sanger Institute. Cell model Passports. A Hub for Preclinical Cancer Models. https://cellmodelpassports.sanger.ac.uk/passports?tissue=lung
NCI-H1781	H1781; H-1781; NCIH1781	F	66Y	W	Lung	E	LUAD (3B)	SM	Received prior chemotherapy and radiation therapy	PTEN (p.Gln245fs*6, Z:Heterozygous), TP53 (p.Val157Phe, Z:Homozygous)	%: African (0), Native American (0), East Asian, North (1.69), East Asian, South (0), South Asian (0.46), European, North (65.63), European, South (32.22)	(103,105,107), ATCC: The Global Bioresource Center. https://www.atcc.org/. Expasy - Cellosaurus. https://www.cellosaurus.org/. Wellcome Sanger Institute. Cell model Passports. A Hub for Preclinical Cancer Models. https://cellmodelpassports.sanger.ac.uk/passports?tissue=lung
NCI-H1792	H1792; H-1792; NCIH1792	M	50Y	W	Lung	E	LUAD (Stage 4)	SM	U	CDKN2A (p.Trp110Ter, Z:Heterozygous), KRAS (p.Gly12Cys, Z:Heterozygous), TP53 (c.672+1G>A, Z:Homozygous)	%: African (2.29), Native American (0.75), East Asian, North (2.43), East Asian, South (0), South Asian (0.41), European, North (59.22), European, South (34.89)	(103,105,106,107), ATCC: The Global Bioresource Center. https://www.atcc.org/. Expasy - Cellosaurus. https://www.cellosaurus.org/. Wellcome Sanger Institute. Cell model Passports. A Hub for Preclinical Cancer Models. https://cellmodelpassports.sanger.ac.uk/passports?tissue=lung
NCI-H1793	H1793; H-1793; NCIH1793	F	52Y	W	Lung	U	LUAD	NS	U	TP53 (p.Arg209Ter and p.Arg273His, Z:Heterozygous)	%: African (0.24), Native American (0.91), East Asian, North (1.4), East Asian, South (0.39), South Asian (6.96), European, North (36.54), European, South (53.57)	(103,105,106,107), ATCC: The Global Bioresource Center. https://www.atcc.org/. Expasy - Cellosaurus. https://www.cellosaurus.org/. Wellcome Sanger Institute. Cell model Passports. A Hub for Preclinical Cancer Models. https://cellmodelpassports.sanger.ac.uk/passports?tissue=lung
NCI-H1819	H1819; H-1819; NCIH1819	F	55Y	W	Lung	L	LUAD	SM (80 py)	Received prior chemotherapy and radiation therapy	TP53 (c.993+1G>T, Z:Homozygous)	U	(47,102,103,107), ATCC: The Global Bioresource Center. https://www.atcc.org/. Expasy - Cellosaurus. https://www.cellosaurus.org/. Wellcome Sanger Institute. Cell model Passports. A Hub for Preclinical Cancer Models. https://cellmodelpassports.sanger.ac.uk/passports?tissue=lung
NCI-H1836	H1836; H-1836; NCIH1836	M	52Y	W	Lung	U	SCLC (Stage L)	SM	Received prior chemotherapy and radiation therapy	ALK (p.Arg1496Glufs*27, Z:Heterozygous), TP53 (p.Gly244Cys, Z:Homozygous)	%: African (0), Native American (0.84), East Asian, North (0.99), East Asian, South (0), South Asian (0.88), European, North (70.01), European, South (27.28)	(103,107), ATCC: The Global Bioresource Center. https://www.atcc.org/. Expasy - Cellosaurus. https://www.cellosaurus.org/. Wellcome Sanger Institute. Cell model Passports. A Hub for Preclinical Cancer Models. https://cellmodelpassports.sanger.ac.uk/passports?tissue=lung
NCI-H1838	H1838; H-1838; NCIH1838	F	U	W	Lung	U	LUAD	NS	U	ATM (p.Trp1279Ter, Z:Heterozygous), NF1 (p.Asn184fs*17, Z:Heterozygous), TP53 (p.Arg273Leu, Z:Homozygous)	%: African (2.12), Native American (0), East Asian, North (3.65), East Asian, South (0), South Asian (0), European, North (58.09), European, South (36.13)	(103,105,107), ATCC: The Global Bioresource Center. https://www.atcc.org/. Expasy - Cellosaurus. https://www.cellosaurus.org/. Wellcome Sanger Institute. Cell model Passports. A Hub for Preclinical Cancer Models. https://cellmodelpassports.sanger.ac.uk/passports?tissue=lung
NCI-H1869	H1869; H-1869; NCIH1869	M	58Y	W	Lung	E	LUSQ (Stage 4)	SM(50 py)	Received prior chemotherapy and radiation therapy	U	%: African (0.87), Native American (0), East Asian, North (2.87), East Asian, South (0), South Asian (0), European, North (62.8), European, South (33.45)	(103,105,107), ATCC: The Global Bioresource Center. https://www.atcc.org/. Expasy - Cellosaurus. https://www.cellosaurus.org/. Wellcome Sanger Institute. Cell model Passports. A Hub for Preclinical Cancer Models. https://cellmodelpassports.sanger.ac.uk/passports?tissue=lung
NCI-H1876	H1876; H-1876; NCIH1876	M	59Y	W	Lung	L	SCLC (Stage E)	SM	U	NRAS (p.Gln61Lys, Z:Heterozygous), TP53 (p.Arg273Leu, Z:Homozygous)	%: African (0.78), Native American (0.51), East Asian, North (1.19), East Asian, South (0), South Asian (0), European, North (70.91), European, South (26.6)	(103,107), ATCC: The Global Bioresource Center. https://www.atcc.org/. Expasy - Cellosaurus. https://www.cellosaurus.org/. Wellcome Sanger Institute. Cell model Passports. A Hub for Preclinical Cancer Models. https://cellmodelpassports.sanger.ac.uk/passports?tissue=lung
NCI-H1881	H1881; H-1881	M	59Y	W	Lung	M Bone Marrow	SCLC	U	U	TP53 (p.Arg273Leu, Z:Unspecified)	U	(107), ATCC: The Global Bioresource Center. https://www.atcc.org/. Expasy - Cellosaurus. https://www.cellosaurus.org/. Wellcome Sanger Institute. Cell model Passports. A Hub for Preclinical Cancer Models. https://cellmodelpassports.sanger.ac.uk/passports?tissue=lung
NCI-H1882	H1882; H-1882	M	59Y	W	Lung	M Bone Marrow	SCLC (Stage E)	SM (40 py)	U	U	U	(105,107), ATCC: The Global Bioresource Center. https://www.atcc.org/. Expasy - Cellosaurus. https://www.cellosaurus.org/. Wellcome Sanger Institute. Cell model Passports. A Hub for Preclinical Cancer Models. https://cellmodelpassports.sanger.ac.uk/passports?tissue=lung
NCI-H1915	H1915; H-1915; NCIH1915	F	61Y	W	Lung	M Brain	NSCLC (Stage 4)	NS	U	CDKN2A (p.Phe90Leu, Z:Homozygous), HRAS (p.Gln61Leu, Z:Heterozygous), TP53 (p.Lys291Ter, Z:Homozygous)	%: African (3.05), Native American (0.18), East Asian, North (4.07), East Asian, South (0), South Asian (6.45), European, North (23.9), European, South (62.34)	(47,103,105,107), ATCC: The Global Bioresource Center. https://www.atcc.org/. Expasy - Cellosaurus. https://www.cellosaurus.org/. Wellcome Sanger Institute. Cell model Passports. A Hub for Preclinical Cancer Models. https://cellmodelpassports.sanger.ac.uk/passports?tissue=lung
NCI-H1930	H1930; H-1930; NCIH1930	M	41Y	W	Lung	L	SCLC (Stage L)	NS	U	TP53 (p.Gly245Arg, Z:Homozygous)	%: African (2.23), Native American (0), East Asian, North (3.79), East Asian, South (0), South Asian (0), European, North (56.29), European, South (37.69)	(103,105,107), ATCC: The Global Bioresource Center. https://www.atcc.org/. Expasy - Cellosaurus. https://www.cellosaurus.org/. Wellcome Sanger Institute. Cell model Passports. A Hub for Preclinical Cancer Models. https://cellmodelpassports.sanger.ac.uk/passports?tissue=lung
NCI-H1944	H1944; H-1944; NCIH1944	F	62Y	W	Lung	M Soft Tissue	LUAD (3B)	SM	Received prior radiation therapy	ATR (p.Arg2363Ter, Zheterozygous), KRAS (p.Gly13Asp, Z:Heterozygous)	%: African (0.85), Native American (0.24), East Asian, North (2.96), East Asian, South (0), South Asian (0.89), European, North (61.33), European, South (33.73)	(103,105,106,107), ATCC: The Global Bioresource Center. https://www.atcc.org/. Expasy - Cellosaurus. https://www.cellosaurus.org/. Wellcome Sanger Institute. Cell model Passports. A Hub for Preclinical Cancer Models. https://cellmodelpassports.sanger.ac.uk/passports?tissue=lung
NCI-H1975	H1975; H-1975; NCIH1975	F	U	W	Lung	Lung	LUAD	NS	U	EGFR (p.Thr790Met and p.Leu858Arg, Z:Heterozygous), PIK3CA (p.Gly118Asp, Z:Heterozygous), TP53 (p.Arg273His, Z:Homozygous)	%: African (0.35), Native American (0), East Asian, North (1.32), East Asian, South (0), South Asian (7.46), European, North (30.01), European, South (60.85)	(103,105,106,107), ATCC: The Global Bioresource Center. https://www.atcc.org/. Expasy - Cellosaurus. https://www.cellosaurus.org/. Wellcome Sanger Institute. Cell model Passports. A Hub for Preclinical Cancer Models. https://cellmodelpassports.sanger.ac.uk/passports?tissue=lung
NCI-H1993	H1993; H-1993; NCIH1993	F	47Y	W	Lung	L	LUAD (Stage 3A)	SM (30 py)	U	TP53 ( p.Cys242Trp , Z:Homozygous)	%: African (1.07), Native American (0.66), East Asian, North (0.47), East Asian, South (1.32), South Asian (0.09), European, North (67.35), European, South (29.05)	(47,105), ATCC: The Global Bioresource Center. https://www.atcc.org/. Expasy - Cellosaurus. https://www.cellosaurus.org/. Wellcome Sanger Institute. Cell model Passports. A Hub for Preclinical Cancer Models. https://cellmodelpassports.sanger.ac.uk/passports?tissue=lung
NCI-H2009	H2009; H-2009; NCIH2009	F	68Y	W	Lung	L	LUAD (Stage 4)	SM (30 py)	Received prior chemotherapy and radiation therapy	B2M (p.Met1Val and p.Gln28Ter, Z:Heterozygous), KRAS (p.Gly12Ala, Z:Heterozygous), TERT (c.1-124C>T, Z:Unspecified), TP53 (p.Arg273Leu, Z:Homozygous)	%: African (5.66), Native American (0), East Asian, North (7.51), East Asian, South (0), South Asian (0), European, North (48.63), European, South (38.19)	(102,103,105,106,107), ATCC: The Global Bioresource Center. https://www.atcc.org/. Expasy - Cellosaurus. https://www.cellosaurus.org/. Wellcome Sanger Institute. Cell model Passports. A Hub for Preclinical Cancer Models. https://cellmodelpassports.sanger.ac.uk/passports?tissue=lung
NCI-H2023	H2023; H-2023; NCIH2023	M	26Y	W	Lung	L	LUAD (Stage 3A)	NS	U	SMARCA4 (p.Ser828Profs*3, Z:Heterozygous), TP53 (p.Ser240Arg, Z:Homozygous)	%: African (0), Native American (0.48), East Asian, North (0.88), East Asian, South (0), South Asian (0), European, North (66.45), European, South (32.18)	(103,105,107), ATCC: The Global Bioresource Center. https://www.atcc.org/. Expasy - Cellosaurus. https://www.cellosaurus.org/. Wellcome Sanger Institute. Cell model Passports. A Hub for Preclinical Cancer Models. https://cellmodelpassports.sanger.ac.uk/passports?tissue=lung
NCI-H2029	H2029; H-2029; NCIH2029	F	69Y	W	Lung	L	SCLC (Stage E)	SM (52 py)	Received prior chemotherapy and radiation therapy	RB1 (c.265-1G>T,Z:Homozygous), TP53 (p.Tyr220Asp, Z:Homozygous)	%: African (4.84), Native American (0), East Asian, North (5.65), East Asian, South (0), South Asian (0), European, North (50.95), European, South (38.55)	(47,103,107), ATCC: The Global Bioresource Center. https://www.atcc.org/. Expasy - Cellosaurus. https://www.cellosaurus.org/. Wellcome Sanger Institute. Cell model Passports. A Hub for Preclinical Cancer Models. https://cellmodelpassports.sanger.ac.uk/passports?tissue=lung
NCI-H2030	H2030; H-2030; NCIH2030	M	U	W	Lung	L	LUAD	NS	U	KRAS (p.Gly12Cys, Z:Homozygous), TP53 (p.Gly262Val, Z:Homozygous)	%: African (0.43), Native American (0), East Asian, North (0), East Asian, South (0), South Asian (2.87), European, North (64.18), European, South (32.52)	(103,105,106,107), ATCC: The Global Bioresource Center. https://www.atcc.org/. Expasy - Cellosaurus. https://www.cellosaurus.org/. Wellcome Sanger Institute. Cell model Passports. A Hub for Preclinical Cancer Models. https://cellmodelpassports.sanger.ac.uk/passports?tissue=lung
NCI-H2066	H2066; H-2066; NCIH2066	F	70Y	W	Lung	U	LUSQ	U	U	TP53 (p.Val157Phe, Z:Homozygous)	%: African (3), Native American (0), East Asian, North (2.95), East Asian, South (0), South Asian (0), European, North (59.43), European, South (34.61)	(103,106,107), ATCC: The Global Bioresource Center. https://www.atcc.org/. Expasy - Cellosaurus. https://www.cellosaurus.org/. Wellcome Sanger Institute. Cell model Passports. A Hub for Preclinical Cancer Models. https://cellmodelpassports.sanger.ac.uk/passports?tissue=lung
NCI-H2073	H2073; H-2073; NCIH2073	F	47Y	W	Lung	U	LUAD (Stage 3A)	SM (30 py)	U	TP53 (p.Cys242Trp, Z:Homozygous)	%: African (1.4), Native American (0), East Asian, North (2.07), East Asian, South (0), South Asian (0), European, North (64.31), European, South (32.48)	(109,111,113), ATCC: The Global Bioresource Center. https://www.atcc.org/. Expasy - Cellosaurus. https://www.cellosaurus.org/. Wellcome Sanger Institute. Cell model Passports. A Hub for Preclinical Cancer Models. https://cellmodelpassports.sanger.ac.uk/passports?tissue=lung
NCI-H2081	H2081; H-2081; NCIH2081	F	59Y	W	Lung	E	SCLC (Stage E)	SM (25 py)	Received prior chemotherapy and radiation therapy	U	%: African (2.93), Native American (0), East Asian, North (6.2), East Asian, South (0), South Asian (0), European, North (47.59), European, South (43.27)	(47,103,105,107), ATCC: The Global Bioresource Center. https://www.atcc.org/. Expasy - Cellosaurus. https://www.cellosaurus.org/. Wellcome Sanger Institute. Cell model Passports. A Hub for Preclinical Cancer Models. https://cellmodelpassports.sanger.ac.uk/passports?tissue=lung
NCI-H2085	H2085; H-2085; NCIH2085	M	45Y	W	Lung	U	LUAD	U	U	SMARCA4 (p.Glu463Ter, Z:Heterozygous), TP53 (p.Tyr220Cys, Z:Homozygous)	%: African (0.71), Native American (0), East Asian, North (2.54), East Asian, South (0), South Asian (0), European, North (61.81), European, South (34.93)	(103,107), ATCC: The Global Bioresource Center. https://www.atcc.org/. Expasy - Cellosaurus. https://www.cellosaurus.org/. Wellcome Sanger Institute. Cell model Passports. A Hub for Preclinical Cancer Models. https://cellmodelpassports.sanger.ac.uk/passports?tissue=lung
NCI-H2087	H2087; H-2087; NCIH208	M	69Y	W	Lung	L	LUAD (Stage 1)	SM (60 py)	U	ATM (p.Glu848Gln, Z;Heterozygous), BRAF (p.Leu597Val, Z:Heterozygous), MYC (p.Glu54Lys, Z:Heterozygous), NRAS (p.Gln61Lys, Z:Heterozygous), TP53 (p.Val157Phe, Z:Homozygous)	%: African (0), Native American (0), East Asian, North (3.19), East Asian, South (0), South Asian (0), European, North (67.37), European, South (29.44)	(47,102,103,107), ATCC: The Global Bioresource Center. https://www.atcc.org/. Expasy - Cellosaurus. https://www.cellosaurus.org/. Wellcome Sanger Institute. Cell model Passports. A Hub for Preclinical Cancer Models. https://cellmodelpassports.sanger.ac.uk/passports?tissue=lung
NCI-H2106	NCI H2106; H2106; H-2106; NCIH2106	M	58Y	W	Lung	L	LULCC	NS	Received prior chemotherapy and radiation therapy	TERT (c.1-124C>T , Z:Unspecified), TP53 (p.Arg248Trp, Z:Homozygous)	%: African (0), Native American (1.71), East Asian, North (1.71), East Asian, South (0), South Asian (0), European, North (64.26), European, South (32.31)	(47,103,105,107), ATCC: The Global Bioresource Center. https://www.atcc.org/. Expasy - Cellosaurus. https://www.cellosaurus.org/. Wellcome Sanger Institute. Cell model Passports. A Hub for Preclinical Cancer Models. https://cellmodelpassports.sanger.ac.uk/passports?tissue=lung
NCI-H2122	H2122; H-2122; NCIH2122	F	46Y	W	Lung	E	LUAD (Stage 4)	SM (30 py)	U	KRAS (p.Gly12Cys, Z:Homozygous), TP53 (p.Gln16Leu and p.Cys176Phe, Z:Heterozygous)	%: African (0), Native American (0.26), East Asian, North (1.42), East Asian, South (0), South Asian (1.39), European, North (65.92), European, South (31.01)	(103,105,106,107), ATCC: The Global Bioresource Center. https://www.atcc.org/. Expasy - Cellosaurus. https://www.cellosaurus.org/. Wellcome Sanger Institute. Cell model Passports. A Hub for Preclinical Cancer Models. https://cellmodelpassports.sanger.ac.uk/passports?tissue=lung
NCI-H2126	H2126; H-2126; NCIH2126	M	65Y	W	Lung	E	LUAD	U	U	SMARCA4 (p.Trp764Arg, Z:Homozygous), TP53 (p.Glu62Ter, Z:Homozygous)	%: African (1.91), Native American (0.65), East Asian, North (3.65), East Asian, South (0), South Asian (0), European, North (58.35), European, South (35.45)	(103,105,106,107), ATCC: The Global Bioresource Center. https://www.atcc.org/. Expasy - Cellosaurus. https://www.cellosaurus.org/. Wellcome Sanger Institute. Cell model Passports. A Hub for Preclinical Cancer Models. https://cellmodelpassports.sanger.ac.uk/passports?tissue=lung
NCI-H2135	H2135; H-2135; NCIH2135	U	U	W	Lung	U	NSCLC	NS	U	B2M (p.Ser16Alafs*27, Z:Heterozygous), NRAS (p.Gln61Lys, Z:Heterozygous), SMAD4 (p.Arg496Leu, Z:Heterozygous), TP53 (p.Cys277Phe, Z:Homozygous)	%: African (5.4), Native American (0), East Asian, North (0), East Asian, South (1.13), South Asian (12.67), European, North (21.96), European, South (58.84)	(105,107), ATCC: The Global Bioresource Center. https://www.atcc.org/. Expasy - Cellosaurus. https://www.cellosaurus.org/. Wellcome Sanger Institute. Cell model Passports. A Hub for Preclinical Cancer Models. https://cellmodelpassports.sanger.ac.uk/passports?tissue=lung
NCI-H2141	H2141; H-2141; NCIH2141	M	58Y	W	Lung	L	SCLC (Stage E)	SM (50 py)	Received prior chemotherapy and radiation therapy	TP53, (p.Arg209Ter, Z:Homozygous)	%: African (1.17), Native American (0.27), East Asian, North (1.08), East Asian, South (0), South Asian (1.16), European, North (65.94), European, South (30.38)	(47,102,107), ATCC: The Global Bioresource Center. https://www.atcc.org/. Expasy - Cellosaurus. https://www.cellosaurus.org/. Wellcome Sanger Institute. Cell model Passports. A Hub for Preclinical Cancer Models. https://cellmodelpassports.sanger.ac.uk/passports?tissue=lung
NCI-H2170	H2170; H-2170; NCIH2170	M	U	W	Lung	U	LUSQ	NS	U	RHOA (p.Gly17Val, Z:Heterozygous), TP53 (p.Arg158Gly, Z:Homozygous)	%: African (0.09), Native American (0), East Asian, North (0.85), East Asian, South (0.49), South Asian (0.94), European, North (69.01), European, South (28.61)	(103,105,106,107), ATCC: The Global Bioresource Center. https://www.atcc.org/. Expasy - Cellosaurus. https://www.cellosaurus.org/. Wellcome Sanger Institute. Cell model Passports. A Hub for Preclinical Cancer Models. https://cellmodelpassports.sanger.ac.uk/passports?tissue=lung
NCI-H2171	H2171; H-2171; NCIH2171	M	50Y	W	Lung	E	SCLC (Stage E)	SM (150 py)	Received prior chemotherapy and radiation therapy	RB1 (p.Ser567Ter, Z:Homozygous), TP53 (p.Gln144Ter, Z:Homozygous)	%: African (3.06), Native American (0), East Asian, North (4.89), East Asian, South (0.05), South Asian (0), European, North (56.36), European, South (35.63)	(47,102,103,105,107), ATCC: The Global Bioresource Center. https://www.atcc.org/. Expasy - Cellosaurus. https://www.cellosaurus.org/. Wellcome Sanger Institute. Cell model Passports. A Hub for Preclinical Cancer Models. https://cellmodelpassports.sanger.ac.uk/passports?tissue=lung
NCI-H2195	H2195; H-2195	M	67Y	W	Lung	M Bone Marrow	SCLC (Stage E)	U	U	TP53 (p.Val157Phe, Z;Unspecified)	U	(102,107), ATCC: The Global Bioresource Center. https://www.atcc.org/. Expasy - Cellosaurus. https://www.cellosaurus.org/. Wellcome Sanger Institute. Cell model Passports. A Hub for Preclinical Cancer Models. https://cellmodelpassports.sanger.ac.uk/passports?tissue=lung
NCI-H2196	H2196; H-2196; NCIH2196	M	67Y	W	Lung	M Bone Marrow	SCLC (Stage E)	SM (100 py)	U	TP53 (p.Val157Phe, Z:Homozygous)	%: African (2.17), Native American (0), East Asian, North (2.28), East Asian, South (0), South Asian (0), European, North (66.73), European, South (28.81)	(103,105,107), ATCC: The Global Bioresource Center. https://www.atcc.org/. Expasy - Cellosaurus. https://www.cellosaurus.org/. Wellcome Sanger Institute. Cell model Passports. A Hub for Preclinical Cancer Models. https://cellmodelpassports.sanger.ac.uk/passports?tissue=lung
NCI-H2198	H2198; H-2198	M	67Y	W	Lung	L	SCLC (Stage E)	SM (100 py)	U	U	U	(47,103,105,107), ATCC: The Global Bioresource Center. https://www.atcc.org/. Expasy - Cellosaurus. https://www.cellosaurus.org/. Wellcome Sanger Institute. Cell model Passports. A Hub for Preclinical Cancer Models. https://cellmodelpassports.sanger.ac.uk/passports?tissue=lung
NCI-H2227	H2227; H-2227; NCIH2227	M	54Y	W	Lung	U	SCLC (Stage E)	SM (70 py)	U	TP53 (c.783-2A>C, Z:Unspecified)	%: African (0), Native American (0), East Asian, North (1.89), East Asian, South (0), South Asian (1.06), European, North (65.68), European, South (31.37)	(47,103,107), ATCC: The Global Bioresource Center. https://www.atcc.org/. Expasy - Cellosaurus. https://www.cellosaurus.org/. Wellcome Sanger Institute. Cell model Passports. A Hub for Preclinical Cancer Models. https://cellmodelpassports.sanger.ac.uk/passports?tissue=lung
NCI-H2228	H2228; H-2228; NCIH2228	F	U	W	Lung	U	LUAD	NS	U	TP53 (p.Gln331Ter, Z:Homozygous)	%: African (0.1), Native American (0.08), East Asian, North (0.5), East Asian, South (0.06), South Asian (0.85), European, North (65.31), European, South (33.09)	(103,105,106,107), ATCC: The Global Bioresource Center. https://www.atcc.org/. Expasy - Cellosaurus. https://www.cellosaurus.org/. Wellcome Sanger Institute. Cell model Passports. A Hub for Preclinical Cancer Models. https://cellmodelpassports.sanger.ac.uk/passports?tissue=lung
NCI-H2286	H2286; H-2286; NCIH2286	F	57Y	W	Lung	U	SCLC (Stage 1)	SM (60 py)	U	TP53 (p.Lys291Ter, Z:Homoztgous)	%: African (2.79), Native American (0), East Asian, North (4.22), East Asian, South (0), South Asian (0), European, North (60.65), European, South (32.33)	(103,106,107), ATCC: The Global Bioresource Center. https://www.atcc.org/. Expasy - Cellosaurus. https://www.cellosaurus.org/. Wellcome Sanger Institute. Cell model Passports. A Hub for Preclinical Cancer Models. https://cellmodelpassports.sanger.ac.uk/passports?tissue=lung
NCI-H2291	H2291; H-2291; NCIH2291	M	U	W	Lung	L	LUAD/NSCLC	NS	U	KRAS (p.Gly12Phe, Z:Homozygous), TP53 (p.Gly154Val , Z:Homozygous)	U	(103,106,107), ATCC: The Global Bioresource Center. https://www.atcc.org/. Expasy - Cellosaurus. https://www.cellosaurus.org/. Wellcome Sanger Institute. Cell model Passports. A Hub for Preclinical Cancer Models. https://cellmodelpassports.sanger.ac.uk/passports?tissue=lung
NCI-H2330	H2330; H-2330	F	57Y	W	Lung	L	SCLC (Stage L)	SM (65 py)	U	U	U	(107), ATCC: The Global Bioresource Center. https://www.atcc.org/. Expasy - Cellosaurus. https://www.cellosaurus.org/. Wellcome Sanger Institute. Cell model Passports. A Hub for Preclinical Cancer Models. https://cellmodelpassports.sanger.ac.uk/passports?tissue=lung
NCI-H2342	H2342; H-2342; NCIH2342	M	55Y	W	Lung	U	LUAD (Stage 3A)	NS	U	TP53 (p.Tyr220Cys, Z:Homozygous)	%: African (0.24), Native American (0), East Asian, North (4.52), East Asian, South (0), South Asian (0), European, North (58.43), European, South (36.81)	(103,107), ATCC: The Global Bioresource Center. https://www.atcc.org/. Expasy - Cellosaurus. https://www.cellosaurus.org/. Wellcome Sanger Institute. Cell model Passports. A Hub for Preclinical Cancer Models. https://cellmodelpassports.sanger.ac.uk/passports?tissue=lung
NCI-H2347	H2347; H-2347; NCIH2347	F	54Y	W	Lung	U	LUAD (Stage 1)	NS	U	B2M (p.Gln28Ter, Z:Homozygous), KRAS (p.Leu19Phe, Z:Heterozygous), NRAS (p.Gln61Arg, Z:Homozygous), TP53 (p.Thr125Thr, Z:Homozygous)	%: African (0), Native American (0), East Asian, North (0.74), East Asian, South (0), South Asian (0.59), European, North (62.76), European, South (35.9)	(102,103,105,107), ATCC: The Global Bioresource Center. https://www.atcc.org/. Expasy - Cellosaurus. https://www.cellosaurus.org/. Wellcome Sanger Institute. Cell model Passports. A Hub for Preclinical Cancer Models. https://cellmodelpassports.sanger.ac.uk/passports?tissue=lung
NCI-H2405	H2405; H-2405; NCIH2405	M	46Y	W	Lung	M Ascites	LUAD (Stage 4)	SM (75 py)	U	BRAF (p.Leu485_Pro490delinsTyr, Z:Unspecified), TP53 (p.Arg273His, Z:Homozygous)	U	(47,103,105), ATCC: The Global Bioresource Center. https://www.atcc.org/. Expasy - Cellosaurus. https://www.cellosaurus.org/. Wellcome Sanger Institute. Cell model Passports. A Hub for Preclinical Cancer Models. https://cellmodelpassports.sanger.ac.uk/passports?tissue=lung
NCI-H2444	H2444; H-2444; NCIH244	M	U	W	Lung	U	NSCLC	U	U	KRAS (p.Gly12Val , Z:Homozygous), TP53 (p.Tyr236Cys, Z:Homozygous)	%: African (0), Native American (1.22), East Asian, North (3), East Asian, South (0), South Asian (1.26), European, North (58.66), European, South (35.85)	(103,107), ATCC: The Global Bioresource Center. https://www.atcc.org/. Expasy - Cellosaurus. https://www.cellosaurus.org/. Wellcome Sanger Institute. Cell model Passports. A Hub for Preclinical Cancer Models. https://cellmodelpassports.sanger.ac.uk/passports?tissue=lung
NCI-H3122	H3122; H-3122; NCIH3122	M	U	W	Lung	U	LUAD	U	U	U	%: African (0), Native American (0), East Asian, North (1.36), East Asian, South (0), South Asian (1.48), European, North (65.9), European, South (31.26)	(47,103,107), ATCC: The Global Bioresource Center. https://www.atcc.org/. Expasy - Cellosaurus. https://www.cellosaurus.org/. Wellcome Sanger Institute. Cell model Passports. A Hub for Preclinical Cancer Models. https://cellmodelpassports.sanger.ac.uk/passports?tissue=lung
NCI-H3255 *Discontiuned	H3255; H-3255; H3255_DA; NCIH3255	F	U	W	Lung	U	LUAD	U	U	TP53 (c.560-1G>A, Z:Unspecified)	%: African (3.63), Native American (0), East Asian, North (2.06), East Asian, South (0), South Asian (0), European, North (59.85), European, South (34.46)	(47,103,106,107), ATCC: The Global Bioresource Center. https://www.atcc.org/. Expasy - Cellosaurus. https://www.cellosaurus.org/. Wellcome Sanger Institute. Cell model Passports. A Hub for Preclinical Cancer Models. https://cellmodelpassports.sanger.ac.uk/passports?tissue=lung
SCLC-16HC *Discontiuned	SCLC-16H	M	46Y	W	Lung	E	SCLC	U	U	U	U	(101), Expasy - Cellosaurus. https://www.cellosaurus.org/
SCLC-16HV *Discontiuned	U	M	46Y	W	Lung	E	SCLC	U	U	U	U	(101), Expasy - Cellosaurus. https://www.cellosaurus.org/
SCLC-21H	SCLC21H	M	46Y	W	Lung	E	SCLC	U	Received prior chemotherapy	TP53 (p.Pro278Arg, Z:Homozygous)	%: African (0.58), Native American (1.19), East Asian, North (1..82), East Asian, South (0), South Asian (0), European, North (61.58), European, South (34.82)	(101,103,105), Expasy - Cellosaurus. https://www.cellosaurus.org/. Wellcome Sanger Institute. Cell model Passports. A Hub for Preclinical Cancer Models. https://cellmodelpassports.sanger.ac.uk/passports?tissue=lung
SCLC-22H	SCLC22H	M	46Y	W	Lung	Pericardial E	SCLC	U	U	TP53 (p.Pro278Arg, Z:Homozygous)	U	(101,105), Expasy - Cellosaurus. https://www.cellosaurus.org/. Wellcome Sanger Institute. Cell model Passports. A Hub for Preclinical Cancer Models. https://cellmodelpassports.sanger.ac.uk/passports?tissue=lung
SCLC-24H *Discontiuned	MAR-24H; MAR 24H; MAR24H; 24H	M	46Y	W	Lung	E	SCLC	U	U	U	U	(101), Expasy - Cellosaurus. https://www.cellosaurus.org/
SHP-77	SHP77; Shadyside Hospital Pittsburgh-77	M	54Y	W	Lung	Lung	SCLC	U	U	ABL1 (p.Val1128Glu, Z:Heterozygous), KRAS (p.Gly12Val, Z:Homozygous), RAC1 (p.Tyr32Cys, Z:Heterozygous), TP53 (p.Cys176Trp, Z:Homozygous)	%: African (3.14), Native American (0.63), East Asian, North (3.39), East Asian, South (0), South Asian (0), European, North (49.1), European, South (43.74)	(103,106), ATCC: The Global Bioresource Center. https://www.atcc.org/. Expasy - Cellosaurus. https://www.cellosaurus.org/. Wellcome Sanger Institute. Cell model Passports. A Hub for Preclinical Cancer Models. https://cellmodelpassports.sanger.ac.uk/passpo
SK-LC-1	SK-LC-01	F	66Y	W	Lung	U	LUAD	U	U	U	U	Expasy - Cellosaurus. https://www.cellosaurus.org/
SK-LU-1	SK-Lu-1; SK LU 1; SK-Lu1; SK-LU1; SKLU-1; SKLU1; SKLU01	F	60Y	W	Lung	Lung	LUAD	U	U	ARID1A (p.Asn1253fs*16, Z:Heterozygous), KRAS (p.Gly12Asp, Z:Heterozygous), TP53 (p.His193Arg, Z:Homozygous)	%: African (0.44), Native American (0), East Asian, North (1.91), East Asian, South (0), South Asian (0), European, North (66.14), European, South (31.5)	(103), Expasy - Cellosaurus. https://www.cellosaurus.org/
SK-MES-1	SK MES 1; SKMES-1; SK-Mes-1; SK-MES1; SKMES1; SK-MES; SKMES	M	65Y	W	Lung	E	LUSQ	U	U	TP53 (p.Glu298Ter, Z:Homozygous)	%: African (0.88), Native American (0), East Asian, North (1.52), East Asian, South (0), South Asian (0), European, North (64.63), European, South (32.97)	(102,103,105), ATCC: The Global Bioresource Center. https://www.atcc.org/. Expasy - Cellosaurus. https://www.cellosaurus.org/. Wellcome Sanger Institute. Cell model Passports. A Hub for Preclinical Cancer Models. https://cellmodelpassports.sanger.ac.uk/pa
SW1271	SW-1271; SW 1271	M	69Y	W	Lung	U	SCLC	U	U	NRAS (p.Gln61Arg, Z:Homozygous), TP53 (p.Cys277Phe, Z:Homozygous)	%: African (0.42), Native American (1.29), East Asian, North (2.56), East Asian, South (0), South Asian (0), European, North (63.53), European, South (32.2)	(103), ATCC: The Global Bioresource Center. https://www.atcc.org/. Expasy - Cellosaurus. https://www.cellosaurus.org/. Wellcome Sanger Institute. Cell model Passports. A Hub for Preclinical Cancer Models. https://cellmodelpassports.sanger.ac.uk/pa
SW1573	SW-1573; SW 1573	F	44Y	W	Lung	U	LUAD	U	U	CTNNB1 (p.Ser33Phe, Z:Heterozygous), KRAS (p.Gly12Cys, Z:Homozygous), PIK3CA (p.Lys111Glu, Z:Heterozygous), SMARCB1 (c.362+1G>C, Z:Heterozygous)	%: African (0.36), Native American (0.18), East Asian, North (0.45), East Asian, South (0), South Asian (0), European, North (66.92), European, South (32.09)	(103,105,106), ATCC: The Global Bioresource Center. https://www.atcc.org/. Expasy - Cellosaurus. https://www.cellosaurus.org/. Wellcome Sanger Institute. Cell model Passports. A Hub for Preclinical Cancer Models. https://cellmodelpassports.sanger.ac.uk/pa
SW900	SW-900; SW 900	M	53Y	W	Lung	Lung	LUSQ	U	U	KRAS (p.Gly12Val, Z:Heterozygous), TP53 (p.Gln167Ter, Z:Homozygous)	%: African (0.45), Native American (0), East Asian, North (1.4), East Asian, South (0), South Asian (1.83), European, North (65.68), European, South (30.63)	(103,105), ATCC: The Global Bioresource Center. https://www.atcc.org/. Expasy - Cellosaurus. https://www.cellosaurus.org/. Wellcome Sanger Institute. Cell model Passports. A Hub for Preclinical Cancer Models. https://cellmodelpassports.sanger.ac.uk/pa
UMC-11	UMC11; NCI-UMC-11	M	U	W	Lung	U	LUCART	U	U	SMAD4 (Z:Heterozygous) and TP53 (Z:Homozygous)	%: African (0.5), Native American (0), East Asian, North (1.07), East Asian, South (0.34), South Asian (2.02), European, North (69.48), European, South (26.54)	(103,105), ATCC: The Global Bioresource Center. https://www.atcc.org/. Expasy - Cellosaurus. https://www.cellosaurus.org/. Wellcome Sanger Institute. Cell model Passports. A Hub for Preclinical Cancer Models. https://cellmodelpassports.sanger.ac.uk/pa
VMRC-LCD	VMRCLCD; LCD; Virginia Mason Research Center-Lung Cancer D	M	U	W	Lung	U	LUAD	U	U	TP53 (p.Arg175His, Z:Homozygous)	%: African (0.98), Native American (0), East Asian, North (3.69), East Asian, South (0), South Asian (0), European, North (56.21), European, South (39.12)	(103,105), ATCC: The Global Bioresource Center. https://www.atcc.org/. Expasy - Cellosaurus. https://www.cellosaurus.org/. Wellcome Sanger Institute. Cell model Passports. A Hub for Preclinical Cancer Models. https://cellmodelpassports.sanger.ac.uk/pa
VMRC-LCP	VMRCLCP; Patton; Virginia Mason Research Center-Lung Cancer P	U	U	W	Lung	U	LUSQ	U	U	TP53 (p.Val157Phe, Z:Homozygous)	U	(103), ATCC: The Global Bioresource Center. https://www.atcc.org/. Expasy - Cellosaurus. https://www.cellosaurus.org/. Wellcome Sanger Institute. Cell model Passports. A Hub for Preclinical Cancer Models. https://cellmodelpassports.sanger.ac.uk/pa
*=Discontinued	U=Unknown	F=Female	Y=Years	W=White		E=Effusion	LUAD=Adenocarcinoma	N=Non-smoker		U=Unknown	U=Unknown
**=Reported to be contaminated		M=Male	U=Unknown			L=Lymph node	LUADSQ=Adenosquamous	SM=Smoker		Z=Zygosity
		U=Unknown				M=Metastasis	LUC=Carcinoma	U=Unknown
						U=Unknown	LUCART=Carcinoid tumor	py=pack years
							LULCC=Large cell carcinoma
							LUMEC=Mucoepidermoid carcinoma
							LUPAD=Papillary adenocarcinoma
							NSCLC=Non-small cell lung cancer
							SCLC=Small cell lung cancer

## Sheet: 1B Black Patient Cell Lines
Black Cell lines	Alternative Names	Patient Sex	Patient Age	Patient Race/Ethnicity	Cancer Organ of Origin	Site Collected	Histological Subtype	Smoking History	Clinical Information	Molecular Information	Ancestry Information	STR	References
201T	U	M	68Y	B	Lung	Lung	LUAD	U	U	TP53 (p.Ser241Ala, Z:Homozygous)	%: African (88.81), Native American (0), East Asian, North (2.58), East Asian, South (0), South Asian (0), European, North (3.06), European, South (5.55)	Markers: Amelogenin (X,Y), CSF1PO (7,13), D5S818 (12,13), D7S820 (9,10), D13S317 (11,13), D16S539 (11,12), TH01 (7), TPOX (6,8), vWA (15)	Expasy - Cellosaurus. https://www.cellosaurus.org/. Wellcome Sanger Institute. Cell model Passports. A Hub for Preclinical Cancer Models. https://cellmodelpassports.sanger.ac.uk/passports?tissue=lung
EMC-BAC-1	EMCBAC1	M	U	B	Lung	U	NSCLC	U	U	STK11 (p.Glu165Ter, Z:Homozygous), TP53 (p.Arg213Ter, Z:Homozygous)	%: African (74), Native American (0), East Asian, North (3), East Asian, South (13), South Asian (0), European, North (4), European, South (7)	Markers: Amelogenin (X,Y), CSF1PO (11,12), D5S818 (10,12), D7S820 (10), D13S317 (11), D16S539 (10,12), TH01 (7), TPOX (10), vWA (15,16)	Expasy - Cellosaurus. https://www.cellosaurus.org/. Wellcome Sanger Institute. Cell model Passports. A Hub for Preclinical Cancer Models. https://cellmodelpassports.sanger.ac.uk/passports?tissue=lung
HCC1195	HCC-1195; Hamon Cancer Center 1195	M	47Y	B	Lung	U	LUAD	U	U	NRAS (p.Gln61Leu, Z:Heterozygous), TP53 (p.Gly262_Asn263delinsProAsp, Z:Heterozygous)	%: African (70.13), Native American (0), East Asian, North (4.8), East Asian, South (0), South Asian (0), European, North (6.41), European, South (18.66)	Markers: Amelogenin (X,Y), CSF1PO (12), D3S1358 (15,16), D5S818 (13), D7S820 (10,11), D13S317 (12), D16S539 (9), FGA (21), TH01 (7), TPOX (8,11), vWA (15,17)	(47,103), Expasy - Cellosaurus. https://www.cellosaurus.org/. Wellcome Sanger Institute. Cell model Passports. A Hub for Preclinical Cancer Models. https://cellmodelpassports.sanger.ac.uk/passports?tissue=lung
HCC122	HCC0122; Hamon Cancer Center 122	M	48Y	B	Lung	U	LUAD	U	U	U	U	Markers: Amelogenin (X), CSF1PO (11), D3S1358 (14), D5S818 (8), D7S820 (10,12), D8S1179 (14,16), D13S317 (8), D16S539 (9), D18S51 (12,18), D21S11 (31), FGA (21,27), Penta D (12), Penta E (13,16), TH01 (7), TPOX (7,11), vWA (15)	Expasy - Cellosaurus. https://www.cellosaurus.org/.
HCC1359	HCC-1359; Hamon Cancer Center 1359	F	55Y	B	Lung	U	LUGCC	U	U	TP53 (p.Leu130Phe, Z:Unspecified)	%: African (86.21), Native American (0), East Asian, North (3), East Asian, South (0), South Asian (0), European, North (1.07), European, South (9.72)	Markers: Amelogenin (X), CSF1PO (7,11), D3S1358 (16,17), D5S818 (11,12), D7S820 (10,11), D8S1179 (13,15), D13S317 (12,14), D16S539 (8,11), D18S51 (19), D21S11 (28,29), FGA (21,22), Penta D (11,13), Penta E (8,11), TH01 (8,9), TPOX (7,10), vWA (16)	(47,103,105), Expasy - Cellosaurus. https://www.cellosaurus.org/. Wellcome Sanger Institute. Cell model Passports. A Hub for Preclinical Cancer Models. https://cellmodelpassports.sanger.ac.uk/passports?tissue=lung
HCC15	HCC-15; HCC0015; Hamon Cancer Center 15	M	47Y	B	Lung	U	LUSQ	U	U	CTNNB1 (p.Ser45Phe, Z:Homozygous), EP300 (p.Met1470Asnfs*3, Z:Heterozygous), NRAS (p.Gln61Lys, Z:Heterozygous), RB1 (p.Lys652Ter, Z:Homozygous), TP53 (p.Asp259Val, Z:Homozygous)	%: African (76.99), Native American (0), East Asian, North (7.3), East Asian, South (0), South Asian (0), European, North (0), European, South (15.71)	Markers: Amelogenin (X,Y), CSF1PO (11), D1S1656 (15), D2S441 (11,12), D2S1338 (17,22), D3S1358 (16), D5S818 (13), D7S820 (8,11), D8S1179 (13,14), D10S1248 (14,16), D12S391 (17,18), D13S317 (11), D16S539 (11,13), D18S51 (17), D19S433 (13,15.2,16), D21S11 (28), D22S1045 (15), FGA (20.2,47.2), Penta D (10), Penta E (5,8), TH01 (7), TPOX (8,11), vWA (16,20)	(47,103,105), Expasy - Cellosaurus. https://www.cellosaurus.org/
HCC1897	HCC-1897; Hamon Cancer Center 1897	M	47Y	B	Lung	U	LUSQ	U	U	U	%: African (77.47), Native American (1.11), East Asian, North (4.48), East Asian, South (0), South Asian (0), European, North (1.19), European, South (15.76)	Markers: Amelogenin (X), CSF1PO (11,12), D2S1338 (19), D3S1358 (17), D5S818 (9), D7S820 (10,11), D8S1179 (13,14), D13S317 (12), D16S539 (12,13), D18S51 (15), D19S433 (13.2), D21S11 (28), FGA (24,25), Penta D (9,10), Penta E (15), TH01 (9), TPOX (8,11), vWA (20)	(47,103), Expasy - Cellosaurus. https://www.cellosaurus.org/. Wellcome Sanger Institute. Cell model Passports. A Hub for Preclinical Cancer Models. https://cellmodelpassports.sanger.ac.uk/passports?tissue=lung
HCC3051	Hamon Cancer Center 3051	M	63Y	B	Lung	U	LULCC	U	U	U	U	Markers: Amelogenin (X), CSF1PO (7,9), D2S1338 (22,23), D3S1358 (15), D5S818 (10,11), D7S820 (10,12), D8S1179 (13,17), D13S317 (12), D16S539 (10,11), D18S51 (15), D19S433 (13), D21S11 (31), FGA (21,23), Penta D (9), Penta E (5,7), TH01 (7,9.3), TPOX (6,9), vWA (17,18)	Expasy - Cellosaurus. https://www.cellosaurus.org/.
HLF-a**	HLFa; HLFA	F	54Y	B	Lung	U	LUSQ	U	U	U	%: African (91), Native American (0), East Asian, North (2), East Asian, South (0), South Asian (0), European, North (2), European, South (5)	Markers: Amelogenin (X), CSF1PO (10,11), D5S818 (8,12), D7S820 (9,12), D13S317 (11,12), D16S539 (12,13), TH01 (6,9.3), TPOX (6,8), vWA (15)	(103), Expasy - Cellosaurus. https://www.cellosaurus.org/. Wellcome Sanger Institute. Cell model Passports. A Hub for Preclinical Cancer Models. https://cellmodelpassports.sanger.ac.uk/passports?tissue=lung
NCI-H23	NCI.H23; NCI H23; H-23; H23; NCIH23	M	51Y	B	Lung	Lung	LUAD/NSCLC	U	U	ATM (p.Gln1919Pro, Z:Homozygous), KRAS (p.Gly12Cys, Z:Heterozygous), STK11 (p.Trp332Ter, Z:Homozygous), TP53 (p.Met246Ile , Z:Homozygous)	%: African (67.86), Native American (2.12), East Asian, North (2.83), East Asian, South (0), South Asian (0), European, North (10.88), European, South (16.3)	Markers: Amelogenin (X), CSF1PO (10), D2S1338 (18,23), D3S1358 (15), D5S818 (12,13), D7S820 (9,10), D8S1179 (15), D13S317 (12), D16S539 (9,11), D18S51 (14,16), D19S433 (12, 14), D21S11 (30), FGA (24), Penta D (8), Penta E (7,17), TH01 (6), TPOX (8,9), vWA (16,17)	(102,103,105,107), ATCC: The Global Bioresource Center. https://www.atcc.org/. Expasy - Cellosaurus. https://www.cellosaurus.org/. Wellcome Sanger Institute. Cell model Passports. A Hub for Preclinical Cancer Models. https://cellmodelpassports.sanger.ac.uk/passports
NCI-H64	H64; H-64; NCIH64	F	48Y	B	Lung	L	SCLC (Stage E)	SM (30 py)	Received prior chemo and radition therapy	TP53 (p.Arg283Pro, Z:Homozygous)	%: African (67.82), Native American (0.62), East Asian, North (1.03), East Asian, South (0), South Asian (0), European, North (19.2), European, South (11.33)	Markers: Amelogenin (X), CSF1PO (10), D5S818 (11), D7S820 (10,12), D13S317 (10), D16S539 (9,12), TH01 (6), TPOX (8), vWA (17,18)	(107), ATCC: The Global Bioresource Center. https://www.atcc.org/. Expasy - Cellosaurus. https://www.cellosaurus.org/. Wellcome Sanger Institute. Cell model Passports. A Hub for Preclinical Cancer Models. https://cellmodelpassports.sanger.ac.uk/passports
NCI-H125 *Discontiuned	H125; H-125; NCI-Hut 125; NCI-HUT-125; NCI-HUT 125; HUT-125; HUT 125; HUT125	M	61Y	B	Lung	M Hypodermis	LUAD/LUSQ	U	U	TP53 (p.Cys238fs and p.Arg249Ser, Z:Unspecified)	African American	Markers: Amelogenin (X,Y), CSF1PO (7), D3S1358 (16,17), D5S818 (10), D7S820 (10), D8S1179 (15), D13S317 (11), D16S539 (5,12), D18S51 (20), D21S11 (29,32.2), FGA (22,24), Penta D (11,12), Penta E (7), TH01 (7), TPOX (8,9), vWA (17)	(107), Expasy - Cellosaurus. https://www.cellosaurus.org/. Wellcome Sanger Institute. Cell model Passports. A Hub for Preclinical Cancer Models. https://cellmodelpassports.sanger.ac.uk/passports?tissue=lung
NCI-H128	NCI-H-128; H128; H-128; NCI-128; NCIH128	M	60Y	B	Lung	E	SCLC	U	U	TP53 (p.Glu62Ter, Z:Unspecified)	%: African (69.81), Native American (0), East Asian, North (2.05), East Asian, South (0), South Asian (0.25), European, North (17.44), European, South (10.46)	Markers: Amelogenin (X), CSF1PO (10), D5S818 (9), D7S820 (8,10), D13S317 (12), D16S539 (13), TH01 (6,9), TPOX (8), vWA (17)	(107), Expasy - Cellosaurus. https://www.cellosaurus.org/. Wellcome Sanger Institute. Cell model Passports. A Hub for Preclinical Cancer Models. https://cellmodelpassports.sanger.ac.uk/passports?tissue=lung
NCI-H220	H220; H-220	M	51Y	B	Lung	E	SCLC	NS	U	U	U	Markers: Amelogenin (X,Y), CSF1PO (10), D5S818 (11), D7S820 (10,11), D13S317 (12), D16S539 (10), TH01 (7,9.3), TPOX (8,11), vWA (16,18)	(45,47,107), Expasy - Cellosaurus. https://www.cellosaurus.org/
NCI-H250	H250; H-250; NCIH250	M	34Y	B	Lung	M Brain	SCLC	NS	U	RB1 (p.Gly840fs, Z:Heterozygous), TP53 (p.Cys277Phe, Z:Homozygous)	%: African (91.03), Native American (0.09), East Asian, North (1.17), East Asian, South (0), South Asian (0), European, North (0), European, South (7.7)	Markers: Amelogenin (X,Y), CSF1PO (13), D5S818 (11), D7S820 (8,11), D13S317 (12), D16S539 (9,13), TH01 (9), TPOX (8,11), vWA (15,16)	(107), ATCC: The Global Bioresource Center. https://www.atcc.org/. Expasy - Cellosaurus. https://www.cellosaurus.org/. Wellcome Sanger Institute. Cell model Passports. A Hub for Preclinical Cancer Models. https://cellmodelpassports.sanger.ac.uk/passports
NCI-H292	H292; H-292; NCI-HUT-292; Hut292; NCIH292	F	32Y	B	Lung	L	LUMEC	U	U	NF2 (p.Pro496Thrfs*8, Z:Heterozygous)	%: African (81.43), Native American (0.17), East Asian, North (2.03), East Asian, South (0), South Asian (0.28), European, North (6.04), European, South (10.06)	Markers: Amelogenin (X), CSF1PO (10), D2S1338 (21,24), D3S1358 (16), D5S818 (13), D7S820 (10), D8S1179 (11,14), D13S317 (11,12), D16S539 (9,13), D18S51 (16), D19S433 (12, 13.2), D21S11 (28), FGA (22,26), Penta D (9), Penta E (13,15), TH01 (8), TPOX (8,11), vWA (16,17)	(107), ATCC: The Global Bioresource Center. https://www.atcc.org/. Expasy - Cellosaurus. https://www.cellosaurus.org/. Wellcome Sanger Institute. Cell model Passports. A Hub for Preclinical Cancer Models. https://cellmodelpassports.sanger.ac.uk/passports
NCI-N390	N390; N-390; NCI-H390	M	49Y	B	Lung	L	SCLC	U	U	U	U	U	(45,107), Expasy - Cellosaurus. https://www.cellosaurus.org/
NCI-H513	H513; H-513; NCIH513; HUT513	M	61Y	B	Lung	M Hypodermis	LUADSQ	U	U	U	%: African (84), Native American (0), East Asian, North (2), East Asian, South (0), South Asian (2), European, North (6), European, South (6)	Markers: Amelogenin (X), CSF1PO (7), D5S818 (10), D7S820 (10), D13S317 (11), D16S539 (5,12), TH01 (7), TPOX (8,9), vWA (17)	(107), Expasy - Cellosaurus. https://www.cellosaurus.org/. Wellcome Sanger Institute. Cell model Passports. A Hub for Preclinical Cancer Models. https://cellmodelpassports.sanger.ac.uk/passports?tissue=lung
NCI-H748	H748; H-748; NCIH748	M	62Y	B	Lung	L	SCLC (Stage E)	SM (30 py)	Received prior chemo and radition therapy	BRCA2 (p.Asp2237Metfs*4, Z:Heterozygous), TP53 (p.Tyr220Cys, Z:Homozygous)	%: African (86.3), Native American (0.85), East Asian, North (1.88), East Asian, South (0.4), South Asian (0.04), European, North (3.72), European, South (6.8)	Markers: Amelogenin (X), CSF1PO (11), D5S818 (10), D7S820 (10,11), D13S317 (11), D16S539 (12), TH01 (7,9), TPOX (10,12), vWA (17,19)	(107), ATCC: The Global Bioresource Center. https://www.atcc.org/. Expasy - Cellosaurus. https://www.cellosaurus.org/. Wellcome Sanger Institute. Cell model Passports. A Hub for Preclinical Cancer Models. https://cellmodelpassports.sanger.ac.uk/passports
NCI-H810	H810; H-810; NCIH810	M	51Y	B	Lung	U	LuLCC	U	U	DDR2 (p.Asn373del, Z:Heterozygous), TP53 (p.Glu294Ter, Z:Homozygous)	%: African (81.52), Native American (0.47), East Asian, North (4.23), East Asian, South (0), South Asian (0), European, North (6.51), European, South (7.26)	Markers: Amelogenin (X,Y), CSF1PO (10), D3S1358 (17), D5S818 (11), D7S820 (10), D8S1179 (11,14), D13S317 (12,13), D16S539 (9), D18S51 (12,18), D21S11 (29), FGA (25,26), Penta D (2.2,10), Penta E (11), TH01 (7,9), TPOX (10,11), vWA (15,16)	(107), ATCC: The Global Bioresource Center. https://www.atcc.org/. Expasy - Cellosaurus. https://www.cellosaurus.org/. Wellcome Sanger Institute. Cell model Passports. A Hub for Preclinical Cancer Models. https://cellmodelpassports.sanger.ac.uk/passports
NCI-H835	H835; H-835; NCIH835	F	48Y	B	Lung	U	LUCART	NS	U	U	%: African (80.01), Native American (0), East Asian, North (2.97), East Asian, South (0), South Asian (0), European, North (9.74), European, South (7.28)	Markers: Amelogenin (X), CSF1PO (11), D5S818 (11), D7S820 (8,10), D13S317 (12), D16S539 (13), TH01 (8,9.3), TPOX (8), vWA (16)	(107), ATCC: The Global Bioresource Center. https://www.atcc.org/. Expasy - Cellosaurus. https://www.cellosaurus.org/. Wellcome Sanger Institute. Cell model Passports. A Hub for Preclinical Cancer Models. https://cellmodelpassports.sanger.ac.uk/passports
NCI-H1048	H1048; H-1048; NCIH1048	F	53Y	B	Lung	E	SCLC	NS	U	PIK3CA (p.His1047Arg, Z:Heterozygous), RB1 (p.Arg552Ter, Z:Homozygous), TP53 (p.Arg273Cys, Z:Heterozygous)	%: African (69.86), Native American (0), East Asian, North (6.8), East Asian, South (0), South Asian (0), European, North (2.3), European, South (21.04)	Markers: Amelogenin (X), CSF1PO (11,12), D3S1358 (17), D5S818 (11,12), D7S820 (9,10), D8S1179 (8,15), D13S317 (8,13), D16S539 (12), D18S51 (12,16), D21S11 (31.2,33.2), FGA (18,22), Penta D (10), Penta E (7,8), TH01 (7,9), TPOX (8), vWA (17,18,19)	(107), ATCC: The Global Bioresource Center. https://www.atcc.org/. Expasy - Cellosaurus. https://www.cellosaurus.org/. Wellcome Sanger Institute. Cell model Passports. A Hub for Preclinical Cancer Models. https://cellmodelpassports.sanger.ac.uk/passports
NCI-H1339	H1339; H-1339; NCIH1339	F	49Y	B	Lung	E	SCLC	U	U	TP53 (c.993+1G>T (IVS9+1G>T), Z:Unspecified)	%: African (70.93), Native American (1.01), East Asian, North (4.29), East Asian, South (0), South Asian (0), European, North (11.76), European, South (12.01)	Markers: Amelogenin (X), CSF1PO (12), D2S1338 (21,22), D3S1358 (17,18), D5S818 (13), D7S820 (12), D8S1179 (14,16), D13S317 (12), D16S539 (12,13), D18S51 (13,15), D19S433 (11, 13), D19S433 (11,13), D21S11 (32), FGA (22,23, 28), Penta D (2.2,3), Penta E (7), TH01 (7,9), TPOX (6,12), vWA (15)	(107), Expasy - Cellosaurus. https://www.cellosaurus.org/. Wellcome Sanger Institute. Cell model Passports. A Hub for Preclinical Cancer Models. https://cellmodelpassports.sanger.ac.uk/passports?tissue=lung
NCI-H1373	H1373; H-1373; NCIH1373	M	56Y	B	Lung	U	LUAD (Stage 3A)	SM (30 py)	Received prior chemo and radiation therapy	KRAS (p.Gly12Cys, Z:Homozygous), TP53 (p.Pro47Leu, Z:Homozygous)	%: African (71.79), Native American (1.21), East Asian, North (4.32), East Asian, South (0), South Asian (0), European, North (11.21), European, South (11.46)	Markers: Amelogenin (X), CSF1PO (9,10), D3S1358 (17,18), D5S818 (12), D7S820 (10,12), D8S1179 (13,16), D13S317 (6), D16S539 (10), D18S51 (15), D21S11 (28,30.2), FGA (20,24), Penta D (9,10), Penta E (5), TH01 (8,9.3), TPOX (8,10), vWA (16)	(107), ATCC: The Global Bioresource Center. https://www.atcc.org/. Expasy - Cellosaurus. https://www.cellosaurus.org/. Wellcome Sanger Institute. Cell model Passports. A Hub for Preclinical Cancer Models. https://cellmodelpassports.sanger.ac.uk/passports
NCI-H1385	H1385; H-1385; NCIH1385	F	49Y	B	Lung	L	LUSQ (Stage 3A)	SM (33 py)	U	KRAS (p.Gly12Cys, Z:Heterozygous)	%: African (69.29), Native American (0), East Asian, North (3.93), East Asian, South (0), South Asian (0), European, North (10.32), European, South (16.46)	Markers: Amelogenin (X), CSF1PO (10), D3S1358 (14,18), D5S818 (13), D7S820 (8,10), D13S317 (11), D16S539 (9,11), FGA (24), TH01 (7), TPOX (8,9), vWA (17,19)	(107), ATCC: The Global Bioresource Center. https://www.atcc.org/. Expasy - Cellosaurus. https://www.cellosaurus.org/. Wellcome Sanger Institute. Cell model Passports. A Hub for Preclinical Cancer Models. https://cellmodelpassports.sanger.ac.uk/passports
NCI-H1648	H1648; H-1648; NCIH1648	M	39Y	B	Lung	L	LUAD (Stage 3A)	SM	U	TP53 (p.Leu35fs*8), Z:Heterozygous)	%: African (69.05), Native American (0), East Asian, North (4.46), East Asian, South (0), South Asian (0), European, North (14.67), European, South (11.82)	Markers: Amelogenin (X,Y), CSF1PO (10,12), D3S1358 (16), D5S818 (11), D7S820 (10,11), D8S1179 (13), D13S317 (12), D16S539 (11), D18S51 (15), D21S11 (28,30), FGA (23,24), Penta D (9,11), Penta E (11), TH01 (7,9.3), TPOX (8,11), vWA (14,17)	(107), ATCC: The Global Bioresource Center. https://www.atcc.org/. Expasy - Cellosaurus. https://www.cellosaurus.org/. Wellcome Sanger Institute. Cell model Passports. A Hub for Preclinical Cancer Models. https://cellmodelpassports.sanger.ac.uk/passports
NCI-H1963	H1963; H-1963; NCIH1963	M	56Y	B	Lung	Lung	SCLC (Stage L)	U	U	RB1 (p.Cys61Ter, Z:Homozygous), TP53 (p.Val147Asp and p.His214Arg, Z:Heterozygous)	%: African (56.07), Native American (0.5), East Asian, North (4.15), East Asian, South (0), South Asian (0), European, North (21.6), European, South (17.68)	Markers: Amelogenin (X,Y), CSF1PO (12), D2S1338 (20,24), D3S1358 (15), D5S818 (12), D7S820 (10,12), D8S1179 (10,11), D13S317 (11,13), D16S539 (11), D18S51 (17,18,19), D19S433 (13,14), D21S11 (30,31), FGA (21,24), Penta D (9,11), Penta E (5,13), TH01 (6,8), TPOX (8,10), vWA (17,20)	(107), ATCC: The Global Bioresource Center. https://www.atcc.org/. Expasy - Cellosaurus. https://www.cellosaurus.org/. Wellcome Sanger Institute. Cell model Passports. A Hub for Preclinical Cancer Models. https://cellmodelpassports.sanger.ac.uk/passports
NCI-H2107	H2107; H-2107; NCIH2107	M	36Y	B	Lung	M Bone Marrow	SCLC (Stage E)	U	U	TP53 (p.Lys101Ter, Z:Unspecified)	U	Markers: Amelogenin (X,Y), CSF1PO (11), D5S818 (14), D7S820 (8), D13S317 (12,13), D16S539 (10,13), TH01 (6,7), TPOX (10,11), vWA (17)	(102,107), Expasy - Cellosaurus. https://www.cellosaurus.org/
NCI-H2108***	H2108; H-2108	M	36Y	B	Lung	M Bone Marrow	SCLC (Stage E)	SM (26 py)	U	U	U	Markers: Amelogenin (X,Y), CSF1PO (11), D5S818 (14), D7S820 (8), D13S317 (12,13), D16S539 (10,13), TH01 (6,7), TPOX (10,11), vWA (17)	(107), Expasy - Cellosaurus. https://www.cellosaurus.org/
NCI-H2110	H2110; H-2110; NCIH2110	U	U	B	Lung	E	NSCLC	NS	U	U	%: African (82.92), Native American (0), East Asian, North (4.2), East Asian, South (0), South Asian (0), European, North (0.75), European, South (12.13)	Markers: Amelogenin (X), CSF1PO (12), D3S1358 (16), D5S818 (12), D7S820 (8,11), D8S1179 (14), D13S317 (12), D16S539 (11), D18S51 (16), D21S11 (30), FGA (22,24), Penta D (9,11), Penta E (8,13), TH01 (9), TPOX (8,11), vWA (15,17)	(107), ATCC: The Global Bioresource Center. https://www.atcc.org/. Expasy - Cellosaurus. https://www.cellosaurus.org/. Wellcome Sanger Institute. Cell model Passports. A Hub for Preclinical Cancer Models. https://cellmodelpassports.sanger.ac.uk/passports
NCI-H2172	H2172; H-2172; NCIH2172	F	U	B	Lung	U	NSCLC	NS	U	U	%: African (81.79), Native American (0.46), East Asian, North (2.23), East Asian, South (0), South Asian (0), European, North (5.77), European, South (9.75)	Markers: Amelogenin (X), CSF1PO (12), D3S1358 (15), D5S818 (12), D7S820 (9,12), D8S1179 (12,13), D13S317 (11), D16S539 (11), D18S51 (15), D21S11 (27), FGA (19,22), Penta D (2.2,8), Penta E (7,13), TH01 (7), TPOX (8,11), vWA (15)	(107), ATCC: The Global Bioresource Center. https://www.atcc.org/. Expasy - Cellosaurus. https://www.cellosaurus.org/. Wellcome Sanger Institute. Cell model Passports. A Hub for Preclinical Cancer Models. https://cellmodelpassports.sanger.ac.uk/passports
*=Discontinued	U=Unknown	F=Female	U=Unknown	B=Black		E=Effusion	LUAD=Adenocarcinoma	N=Non-smoker	U=Unknown	U=Unknown	U=Unknown	STR=Short tandem repeats
**=Reported to be contaminated		M=Male	Y=Years			L=Lymph node	LUADSQ=Adenosquamous	SM=Smoker		Z=Zygosity		U=Unknown
***=Duplicate cell line (H2107)		U=Unknown				M=Metastasis	LUCART=Carcinoid tumor	U=Unknown
						U=Unknown	LUGCC=Giant cell carcinoma	py=pack years
							LULCC=Large cell carcinoma
							LUMEC=Mucoepidermoid carcinoma
							LUPAD=Papillary adenocarcinoma
							NSCLC=Non-small cell lung cancer
							SCLC=Small cell lung cancer

## Sheet: 1C Asian Patient Cell Lines
Asian Cell lines	Alternative Names	Patient Sex	Patient Age	Patient Race/Ethnicity	Cancer Organ of Origin	Site Collected	Histological Subtype	Smoking History	Clinical Information	Molecular Information	Ancestry Information	STR	References
*1-87	U	U	U	A	Lung	U	LUAD	U	U	EGFR (p.Leu858Arg, Z:Heteroygous)	U	U	Expasy - Cellosaurus. https://www.cellosaurus.org/
*11-18	II-18	U	U	A	Lung	Lung	LUAD	U	U	EGFR (p.Leu858Arg, Z:Heterozygous), TP53 (p.Lys164Ter, Z:Unspecified)	U	Markers: Amelogenin (X), CSF1PO (7,12), D5S818 (10,12), D7S820 (11), D13S317 (12), D16S539 (10), TH01 (7), TPOX (11), vWA (15,17)	(102), Expasy - Cellosaurus. https://www.cellosaurus.org/, Wellcome Sanger Institute. Cell model Passports. A Hub for Preclinical Cancer Models. https://cellmodelpassports.sanger.ac.uk/passports?tissue=lung
11-18-ER2-1	11-18/ER2-1	U	U	A	Lung	Lung	LUAD	U	U	EGFR (p.Leu858Arg, Z:Heterozygous)	U	U	Expasy - Cellosaurus. https://www.cellosaurus.org/
11-18-GEF10-1	11-18/GEF10-1	U	U	A	Lung	Lung	LUAD	U	U	EGFR (p.Leu858Arg, Z:Heterozygous)	U	U	Expasy - Cellosaurus. https://www.cellosaurus.org/
11-18-GEF20-1	11-18/GEF20-1	U	U	A	Lung	Lung	LUAD	U	U	EGFR (p.Leu858Arg, Z:Heterozygous)	U	U	Expasy - Cellosaurus. https://www.cellosaurus.org/
77-1	U	M	59Y	A	Lung	Cervical L	LUAD	U	U	U	U	U	Expasy - Cellosaurus. https://www.cellosaurus.org/
77-3	U	M	68Y	A	Lung	Lung	LUADSQ	U	U	U	U	U	Expasy - Cellosaurus. https://www.cellosaurus.org/
77-4	U	F	67Y	A	Lung	Lung	LUAD	U	U	U	U	U	Expasy - Cellosaurus. https://www.cellosaurus.org/
79-1	U	M	40Y	A	Lung	Lung	NSCLC	U	U	U	U	U	Expasy - Cellosaurus. https://www.cellosaurus.org/
86-11	U	M	62Y	A	Lung	Lung	LUSQ	U	U	U	U	U	Expasy - Cellosaurus. https://www.cellosaurus.org/
86-14	U	M	65Y	A	Lung	Lung	LUAD	U	U	U	U	U	Expasy - Cellosaurus. https://www.cellosaurus.org/
86-2	U	M	36Y	A	Lung	Lung	LULCC	U	U	U	U	Markers: Amelogenin (X,Y), CSF1PO (12,13), D5S818 (11,12), D7S820 (11), D13S317 (11), D16S539 (12), TH01 (6,7), TPOX (8,11), vWA (18)	Expasy - Cellosaurus. https://www.cellosaurus.org/
86-4	U	M	61Y	A	Lung	Lung	LUSQ	U	U	U	U	U	Expasy - Cellosaurus. https://www.cellosaurus.org/
86-5	U	M	58Y	A	Lung	Lung	LUSQ	U	U	U	U	U	Expasy - Cellosaurus. https://www.cellosaurus.org/
86-6	U	M	65Y	A	Lung	Lung	LUADSQ	U	U	U	U	U	Expasy - Cellosaurus. https://www.cellosaurus.org/
86-7	U	M	51Y	A	Lung	Lung	LUADSQ	U	U	U	U	U	Expasy - Cellosaurus. https://www.cellosaurus.org/
86-8	U	M	67Y	A	Lung	Lung	LUSQ	U	U	U	U	U	Expasy - Cellosaurus. https://www.cellosaurus.org/
87-1	U	M	52Y	A	Lung	Lung	LUADSQ	U	U	U	U	U	Expasy - Cellosaurus. https://www.cellosaurus.org/
87-13	U	F	67Y	A	Lung	Cervical L	LUAD	U	U	U	U	U	Expasy - Cellosaurus. https://www.cellosaurus.org/
87-2	U	M	67Y	A	Lung	Lung	LUSQ	U	U	U	U	U	Expasy - Cellosaurus. https://www.cellosaurus.org/
87-3	U	M	80Y	A	Lung	Cervical L	LUADSQ	U	U	U	U	U	Expasy - Cellosaurus. https://www.cellosaurus.org/
87-4	U	M	76Y	A	Lung	Lung	SCLC	U	U	U	U	U	Expasy - Cellosaurus. https://www.cellosaurus.org/
87-5	U	M	64Y	A	Lung	Cervical L	SCLC	U	U	U	U	Markers: Amelogenin (X,Y), CSF1PO (12,13), D5S818 (13), D7S820 (10,11,12), D13S317 (12), D16S539 (13,14), TH01 (6,9), TPOX (8,11), vWA (16,17,18)	Expasy - Cellosaurus. https://www.cellosaurus.org/
87-6	U	M	67Y	A	Lung	Lung	LUADSQ	U	U	U	U	U	Expasy - Cellosaurus. https://www.cellosaurus.org/
88-2	U	M	47Y	A	Lung	Lung	LUAD	U	U	U	U	U	Expasy - Cellosaurus. https://www.cellosaurus.org/
88-2F	U	M	47Y	A	Lung	Lung	LUAD	U	U	U	U	U	Expasy - Cellosaurus. https://www.cellosaurus.org/
88-2FA	U	M	47Y	A	Lung	Lung	LUAD	U	U	U	U	U	Expasy - Cellosaurus. https://www.cellosaurus.org/
88-2T	U	M	47Y	A	Lung	Lung	LUAD	U	U	U	U	U	Expasy - Cellosaurus. https://www.cellosaurus.org/
88-3	U	F	63Y	A	Lung	Lung	LUAD	U	U	U	U	U	Expasy - Cellosaurus. https://www.cellosaurus.org/
A110L	U	M	61Y	A	Lung	Lung	LUAD	U	U	U	U	U	Expasy - Cellosaurus. https://www.cellosaurus.org/
A129L	U	M	64Y	A	Lung	Lung	LUAD	U	U	U	U	U	Expasy - Cellosaurus. https://www.cellosaurus.org/
A529L	U	M	72Y	A	Lung	Lung	LUADSQ	U	U	U	U	Markers: Amelogenin (X,Y), CSF1PO (12), D5S818 (11), D7S820 (10,12), D13S317 (8), D16S539 (10), TH01 (9.3), TPOX (11), vWA (17)	Expasy - Cellosaurus. https://www.cellosaurus.org/
A904L	U	M	46Y	A	Lung	Lung	LULCC	U	U	U	U	U	Expasy - Cellosaurus. https://www.cellosaurus.org/
A925L	U	M	U	A	Lung	Lung	LUAD	U	U	U	U	U	Expasy - Cellosaurus. https://www.cellosaurus.org/
ABC-1	ABC1	M	47Y	A	Lung	E	LUAD	U	U	EGFR (p.Leu858Arg, Z:Heterozygous), TP53 (p.Pro278Ser, Z:Homozygous)	%: African (0.72), Native American (0.92), East Asian, North (78.6), East Asian, South (18.68), South Asian (0), European, North (0), European, South (1.09)	Markers: Amelogenin (X), CSF1PO (12), D3S1358 (15), D5S818 (12), D7S820 (10,12), D8S1179 (13,14), D13S317 (8), D16S539 (9,12), D18S51 (18), D21S11 (30,32.2), FGA (22), Penta D (8,11), Penta E (5,16), TH01 (10), TPOX (8,11), vWA (16)	(102,103,105,106), Expasy - Cellosaurus. https://www.cellosaurus.org/, Wellcome Sanger Institute. Cell model Passports. A Hub for Preclinical Cancer Models. https://cellmodelpassports.sanger.ac.uk/passports?tissue=lung
ACC-LC-170	SA; SCLC-SA; Aichi Cancer Center-Lung Cancer-170	U	U	A	Lung	L	SCLC	U	U	U	U	U	Expasy - Cellosaurus. https://www.cellosaurus.org/
ACC-LC-171	SM; SCLC-SM; Aichi Cancer Center-Lung Cancer-171	U	U	A	Lung	E	SCLC	U	U	U	U	U	Expasy - Cellosaurus. https://www.cellosaurus.org/
ACC-LC-172	ACC-LC172; SK3; SCLC-SK3; Aichi Cancer Center-Lung Cancer-172	M	U	A	Lung	Pericardial effusion	SCLC	U	U	TP53 (p.Tyr126Cys, Z:Unspecified)	U	U	Expasy - Cellosaurus. https://www.cellosaurus.org/
ACC-LC-172/CDDP	SK3/CDDP	M	U	A	Lung	Pericardial effusion	SCLC	U	U	TP53 (p.Tyr126Cys, Z:Unspecified)	U	U	Expasy - Cellosaurus. https://www.cellosaurus.org/
ACC-LC-173	NT2; SCLC-NT2; Aichi Cancer Center-Lung Cancer-173	U	U	A	Lung	E	SCLC	U	U	U	U	U	Expasy - Cellosaurus. https://www.cellosaurus.org/
ACC-LC-174	TS2; Aichi Cancer Center-Lung Cancer-174	U	U	A	Lung	U	SCLC	U	U	U	U	U	Expasy - Cellosaurus. https://www.cellosaurus.org/
ACC-LC-175	TG; SCLC-TG; Aichi Cancer Center-Lung Cancer-175	U	U	A	Lung	E	SCLC	U	U	U	U	U	Expasy - Cellosaurus. https://www.cellosaurus.org/
ACC-LC-176	KS; Aichi Cancer Center-Lung Cancer-176	U	U	A	Lung	U	LUSQ	U	U	U	U	U	Expasy - Cellosaurus. https://www.cellosaurus.org/
ACC-LC-177	SL1; SCLC-SL1; Aichi Cancer Center-Lung Cancer-177	U	U	A	Lung	E	SCLC	U	U	U	U	U	Expasy - Cellosaurus. https://www.cellosaurus.org/
ACC-LC-178	SL2; SCLC-SL2; Aichi Cancer Center-Lung Cancer-178	U	U	A	Lung	U	SCLC	U	U	U	U	U	Expasy - Cellosaurus. https://www.cellosaurus.org/
ACC-LC-180	Aichi Cancer Center-Lung Cancer-180	U	U	A	Lung	U	LUAD	U	U	U	U	U	Expasy - Cellosaurus. https://www.cellosaurus.org/
ACC-LC-314	Aichi Cancer Center-Lung Cancer-314	U	U	A	Lung	U	LUAD	U	U	U	U	U	Expasy - Cellosaurus. https://www.cellosaurus.org/
ACC-LC-319	ACC-LC319; Aichi Cancer Center-Lung Cancer-319	U	U	A	Lung	U	LUAD	U	U	KRAS (p.Gln61Leu, Z:Unspecified), TP53 (p.Pro71fs, Z:Unspecified)	U	U	Expasy - Cellosaurus. https://www.cellosaurus.org/
ACC-LC-319/bone2	U	U	U	A	Lung	M Bone	LUAD	U	U	KRAS (p.Gln61Leu, Z:Unspecified), TP53 (p.Pro71fs, Z:Unspecified)	U	U	Expasy - Cellosaurus. https://www.cellosaurus.org/
ACC-LC-321	Aichi Cancer Center-Lung Cancer-321	U	U	A	Lung	U	SCLC	U	U	U	U	U	Expasy - Cellosaurus. https://www.cellosaurus.org/
ACC-LC-323	Aichi Cancer Center-Lung Cancer-323	U	U	A	Lung	U	NSCLC	U	U	U	U	U	Expasy - Cellosaurus. https://www.cellosaurus.org/
ACC-LC-33	YI; Aichi Cancer Center-Lung Cancer-33	U	U	A	Lung	U	LULCC	U	U	U	U	U	Expasy - Cellosaurus. https://www.cellosaurus.org/
ACC-LC-35	SK2; SCLC-SK2; Aichi Cancer Center-Lung Cancer-35	U	U	A	Lung	Axillary L	SCLC	U	U	U	U	U	Expasy - Cellosaurus. https://www.cellosaurus.org/
ACC-LC-36	TM1; SCLC-TM1; Aichi Cancer Center-Lung Cancer-36	M	U	A	Lung	Axillary L	SCLC	U	U	U	U	U	Expasy - Cellosaurus. https://www.cellosaurus.org/
ACC-LC-48	OT1; SCLC-OT1; Aichi Cancer Center-Lung Cancer-48	U	U	A	Lung	Pericardial effusion	SCLC	U	U	TP53 (p.Arg249Ser, Z:Unspecified)	U	U	Expasy - Cellosaurus. https://www.cellosaurus.org/
ACC-LC-49	MO; SCLC-MO; Aichi Cancer Center-Lung Cancer-49	M	U	A	Lung	E	SCLC	U	U	TP53 (p.Arg110Valfs*13, Z:Unspecified)	U	U	Expasy - Cellosaurus. https://www.cellosaurus.org/
ACC-LC-5	SK1; SCLC-SK1; Aichi Cancer Center-Lung Cancer-5	M	U	A	Lung	Cervical L	SCLC	U	U	U	U	U	Expasy - Cellosaurus. https://www.cellosaurus.org/
ACC-LC-51	ACC LC 51; TM2; SCLC-TM2; Aichi Cancer Center-Lung Cancer-51	M	U	A	Lung	M Mesentery	SCLC	U	U	U	U	U	Expasy - Cellosaurus. https://www.cellosaurus.org/
ACC-LC-52	OT2; SCLC-OT2; Aichi Cancer Center-Lung Cancer-52	U	U	A	Lung	M Hypodermis	SCLC	U	U	U	U	U	Expasy - Cellosaurus. https://www.cellosaurus.org/
ACC-LC-60	ZM; SCLC-ZM; Aichi Cancer Center-Lung Cancer-60	U	U	A	Lung	L	SCLC	U	U	U	U	U	Expasy - Cellosaurus. https://www.cellosaurus.org/
ACC-LC-61	KA; SCLC-KA; Aichi Cancer Center-Lung Cancer-61	U	U	A	Lung	L	SCLC	U	U	U	U	U	Expasy - Cellosaurus. https://www.cellosaurus.org/
ACC-LC-66	MY; SCLC-MY; Aichi Cancer Center-Lung Cancer-66	U	U	A	Lung	M Hypodermis	SCLC	U	U	U	U	U	Expasy - Cellosaurus. https://www.cellosaurus.org/
ACC-LC-67	YN; SCLC-YN; Aichi Cancer Center-Lung Cancer-67	U	U	A	Lung	L	SCLC	U	U	U	U	U	Expasy - Cellosaurus. https://www.cellosaurus.org/
ACC-LC-71	ST; Aichi Cancer Center-Lung Cancer-71	U	U	A	Lung	U	NSCLC	U	U	U	U	U	Expasy - Cellosaurus. https://www.cellosaurus.org/
ACC-LC-73	TH; Aichi Cancer Center-Lung Cancer-73	U	U	A	Lung	U	LUSQ	U	U	U	U	U	Expasy - Cellosaurus. https://www.cellosaurus.org/
ACC-LC-76	SS; SCLC-SS; Aichi Cancer Center-Lung Cancer-76	U	U	A	Lung	E	SCLC	U	U	U	U	U	Expasy - Cellosaurus. https://www.cellosaurus.org/
ACC-LC-78	MA; SCLC-MA; Aichi Cancer Center-Lung Cancer-78	U	U	A	Lung	L	SCLC	U	U	U	U	U	Expasy - Cellosaurus. https://www.cellosaurus.org/
ACC-LC-80	ACC-LC80; SY; SCLC-SY; Aichi Cancer Center-Lung Cancer-80	U	U	A	Lung	L	SCLC	U	U	TP53 (p.Pro153Alafs*28, Z:Unspecified)	U	U	Expasy - Cellosaurus. https://www.cellosaurus.org/
ACC-LC-87	NT1; SCLC-NT1; Aichi Cancer Center-Lung Cancer-87	U	U	A	Lung	E	SCLC	U	U	U	U	U	Expasy - Cellosaurus. https://www.cellosaurus.org/
ACC-LC-91	YS; Aichi Cancer Center-Lung Cancer-91	U	U	A	Lung	U	LULCC	U	U	U	U	U	Expasy - Cellosaurus. https://www.cellosaurus.org/
ACC-LC-93	YO; Aichi Cancer Center-Lung Cancer-93	U	U	A	Lung	U	LUAD	U	U	U	U	U	Expasy - Cellosaurus. https://www.cellosaurus.org/
ACC-LC-94	ACC-LC94; TS1; Aichi Cancer Center-Lung Cancer-94	U	U	A	Lung	U	LUAD	U	U	KRAS (p.Gly12Asp, Z:Unspecified), TP53 (p.Asp281Gly, Z:Unspecified)	U	U	Expasy - Cellosaurus. https://www.cellosaurus.org/
ACC-LC-96	HS; SCLC-HS; Aichi Cancer Center-Lung Cancer-96	U	U	A	Lung	E	SCLC	U	U	U	U	U	Expasy - Cellosaurus. https://www.cellosaurus.org/
ACC-LC-97	TU; SCLC-TU; Aichi Cancer Center-Lung Cancer-97	U	U	A	Lung	L	SCLC	U	U	U	U	U	Expasy - Cellosaurus. https://www.cellosaurus.org/
B203L	U	U	U	A	Lung	Lung	LUAD	U	U	U	U	U	Expasy - Cellosaurus. https://www.cellosaurus.org/
B901L	U	F	72Y	A	Lung	Lung	LUAD	U	U	EGFR (p.Glu746_Ala750del, Z:Unspecified)	U	U	Expasy - Cellosaurus. https://www.cellosaurus.org/
C311L	U	U	U	A	Lung	Lung	LULCC	U	U	U	U	U	Expasy - Cellosaurus. https://www.cellosaurus.org/
C422L	U	U	U	A	Lung	Lung	LUAD	U	U	U	U	U	Expasy - Cellosaurus. https://www.cellosaurus.org/
C831L	U	M	54Y	A	Lung	Lung	LULCC	U	U	B2M (p.Gln22Ter, Z:Unspecified)	U	Markers: Amelogenin (X), CSF1PO (9), D5S818 (12), D7S820 (10,12), D13S317 (11), D16S539 (9,10), TH01 (6,9), TPOX (11), vWA (17)	Expasy - Cellosaurus. https://www.cellosaurus.org/
CADO-LC1	CADO LC1; Center for Adult Diseases Osaka-Lung Carcinoma 1	U	U	A	Lung	M Brain	LULCC	U	U	U	U	U	Expasy - Cellosaurus. https://www.cellosaurus.org/
CADO-LC10	CADO LC10; Center for Adult Diseases Osaka-Lung Carcinoma 10	U	U	A	Lung	E	LUAD	U	U	U	U	U	Expasy - Cellosaurus. https://www.cellosaurus.org/
CADO-LC11	CADO LC11; Center for Adult Diseases Osaka-Lung Carcinoma 11	U	U	A	Lung	E	LUAD	U	U	U	U	U	Expasy - Cellosaurus. https://www.cellosaurus.org/
CADO-LC15	CADO LC15; Center for Adult Diseases Osaka-Lung Carcinoma 15	U	U	A	Lung	M Brain	LUSQ	U	U	U	U	U	Expasy - Cellosaurus. https://www.cellosaurus.org/
CADO-LC16	CADO LC16; Center for Adult Diseases Osaka-Lung Carcinoma 16	U	U	A	Lung	M Brain	LUAD	U	U	U	U	U	Expasy - Cellosaurus. https://www.cellosaurus.org/
CADO-LC17	CADO LC17; Center for Adult Diseases Osaka-Lung Carcinoma 17	U	U	A	Lung	L	LUAD	U	U	U	U	U	Expasy - Cellosaurus. https://www.cellosaurus.org/
CADO-LC19	CADO LC19; Center for Adult Diseases Osaka-Lung Carcinoma 19	U	U	A	Lung	M Brain	LUAD	U	U	U	U	U	Expasy - Cellosaurus. https://www.cellosaurus.org/
CADO-LC2	CADO LC2; Center for Adult Diseases Osaka-Lung Carcinoma 2	U	U	A	Lung	M Brain	LUAD	U	U	U	U	U	Expasy - Cellosaurus. https://www.cellosaurus.org/
CADO-LC20	CADO LC20; Center for Adult Diseases Osaka-Lung Carcinoma 20	U	U	A	Lung	E	LUAD	U	U	U	U	U	Expasy - Cellosaurus. https://www.cellosaurus.org/
CADO-LC21	CADO LC21; Center for Adult Diseases Osaka-Lung Carcinoma 21	U	U	A	Lung	E	LUAD	U	U	U	U	U	Expasy - Cellosaurus. https://www.cellosaurus.org/
CADO-LC22	CADO LC22; Center for Adult Diseases Osaka-Lung Carcinoma 22	U	U	A	Lung	U	SCLC	U	U	U	U	U	Expasy - Cellosaurus. https://www.cellosaurus.org/
CADO-LC24	CADO LC24; Center for Adult Diseases Osaka-Lung Carcinoma 24	U	U	A	Lung	E	LULCC	U	U	U	U	U	Expasy - Cellosaurus. https://www.cellosaurus.org/
CADO-LC26	CADO LC26; Center for Adult Diseases Osaka-Lung Carcinoma 26	U	U	A	Lung	E	LUAD	U	U	U	U	U	Expasy - Cellosaurus. https://www.cellosaurus.org/
CADO-LC27	CADO LC27; Center for Adult Diseases Osaka-Lung Carcinoma 27	U	U	A	Lung	M Brain	LUAD	U	U	U	U	U	Expasy - Cellosaurus. https://www.cellosaurus.org/
CADO-LC28	CADO LC28; Center for Adult Diseases Osaka-Lung Carcinoma 28	U	U	A	Lung	M Brain	LUAD	U	U	U	U	U	Expasy - Cellosaurus. https://www.cellosaurus.org/
CADO-LC29	CADO LC29; Center for Adult Diseases Osaka-Lung Carcinoma 29	U	U	A	Lung	M Brain	LUAD	U	U	U	U	U	Expasy - Cellosaurus. https://www.cellosaurus.org/
CADO-LC3	CADO LC3; Center for Adult Diseases Osaka-Lung Carcinoma 3	U	U	A	Lung	L	M Brain	U	U	U	U	U	Expasy - Cellosaurus. https://www.cellosaurus.org/
CADO-LC4	CADO LC4; Center for Adult Diseases Osaka-Lung Carcinoma 4	U	U	A	Lung	M Brain	LUAD	U	U	U	U	U	Expasy - Cellosaurus. https://www.cellosaurus.org/
CADO-LC41	CADO LC41; Center for Adult Diseases Osaka-Lung Carcinoma 41	U	U	A	Lung	E	LUAD	U	U	U	U	U	Expasy - Cellosaurus. https://www.cellosaurus.org/
CADO-LC5	CADO LC5; Center for Adult Diseases Osaka-Lung Carcinoma 5	U	U	A	Lung	E	LUAD	U	U	U	U	U	Expasy - Cellosaurus. https://www.cellosaurus.org/
CADO-LC6	CADO LC6; Center for Adult Diseases Osaka-Lung Carcinoma 6	U	U	A	Lung	E	SCLC	U	U	U	U	U	Expasy - Cellosaurus. https://www.cellosaurus.org/
CADO-LC7	CADO LC7; Center for Adult Diseases Osaka-Lung Carcinoma 7	U	U	A	Lung	E	LUAD	U	U	U	U	U	Expasy - Cellosaurus. https://www.cellosaurus.org/
CADO-LC8	CADO LC8; Center for Adult Diseases Osaka-Lung Carcinoma 8	U	U	A	Lung	M Liver	SCLC	U	U	U	U	U	Expasy - Cellosaurus. https://www.cellosaurus.org/
CADO-LC9	CADO LC9; Center for Adult Diseases Osaka-Lung Carcinoma 9	U	U	A	Lung	E	LUAD	U	U	U	U	U	Expasy - Cellosaurus. https://www.cellosaurus.org/
CL1-0 (Chinese/Taiwan)	CL 1-0; CL1.0; CL1	M	64Y	A	Lung	U	LUAD	U	U	U	U	U	Expasy - Cellosaurus. https://www.cellosaurus.org/
CL1-1 (Chinese/Taiwan)	CL 1-1	M	64Y	A	Lung	Lung	LUAD	U	U	U	U	U	Expasy - Cellosaurus. https://www.cellosaurus.org/
CL1-5 (Chinese/Taiwan)	CL 1-5	M	64Y	A	Lung	Lung	LUAD	U	U	U	U	U	Expasy - Cellosaurus. https://www.cellosaurus.org/
CL1-5-F4	CL 1-5-F 4; CL1-5F4; F4	M	64Y	A	Lung	Lung	LUAD	U	U	U	U	U	Expasy - Cellosaurus. https://www.cellosaurus.org/
CL3 (Chinese/Taiwan)	CL-3	M	60Y	A	Lung	Lung	LUAD	U	U	U	U	U	Expasy - Cellosaurus. https://www.cellosaurus.org/
D1008L	U	U	U	A	Lung	Lung	SCLC	U	U	U	U	U	Expasy - Cellosaurus. https://www.cellosaurus.org/
D611L	U	U	U	A	Lung	Lung	LUAD	U	U	U	U	U	Expasy - Cellosaurus. https://www.cellosaurus.org/
E522L	U	M	53Y	A	Lung	Pericardial effusion	LUAD	U	U	U	U	U	Expasy - Cellosaurus. https://www.cellosaurus.org/
EBC-1	EBC-1/original; EBC1	M	69Y	A	Lung	M Skin	LUSQ	U	U	DDR2 (p.Thr681Ile, Z:Heterozygous), EGFR (p.Leu858Arg, Z:Heterozygous), TP53 (p.Glu171Ter, Z:Homozygous)	%: African (1.01), Native American (0), East Asian, North (85.35), East Asian, South (10.91), South Asian (0), European, North (0), European, South (2.73)	Markers: Amelogenin (X), CSF1PO (10), D3S1358 (15), D5S818 (11), D7S820 (10,11), D8S1179 (14), D13S317 (12), D16S539 (8,9), D18S51 (12,17), D21S11 (29,30), FGA (22), Penta D (13), Penta E (16), TH01 (7), TPOX (8), vWA (16,17)	(102,103,105,106), Expasy - Cellosaurus. https://www.cellosaurus.org/, Wellcome Sanger Institute. Cell model Passports. A Hub for Preclinical Cancer Models. https://cellmodelpassports.sanger.ac.uk/passports?tissue=lung
EBC-1 KRAS (G12D/+/+/+)	KRAS (G12D/+/+/+) EBC-1	M	69Y	A	Lung	M Skin	LUSQ	U	U	DDR2 (p.Thr681Ile, Z:Heterozygous), KRAS (p.Gly12Asp, Z:Heterozygous), TP53 (p.Glu171Ter, Z:Homozygous)	%: African (1.01), Native American (0), East Asian, North (85.35), East Asian, South (10.91), South Asian (0), European, North (0), European, South (2.73)	Markers: Amelogenin (X), CSF1PO (10), D3S1358 (15), D5S818 (11), D7S820 (10,11), D8S1179 (14), D13S317 (12), D16S539 (8,9), D18S51 (12,17), D21S11 (29,30), FGA (22), Penta D (13), Penta E (16), TH01 (7), TPOX (8), vWA (16,17)	Expasy - Cellosaurus. https://www.cellosaurus.org/
EBC-1/bone	U	M	69Y	A	Lung	M Skin	LUSQ	U	U	DDR2 (p.Thr681Ile, Z:Heterozygous), TP53 (p.Glu171Ter, Z:Homozygous)	%: African (1.01), Native American (0), East Asian, North (85.35), East Asian, South (10.91), South Asian (0), European, North (0), European, South (2.73)	Markers: Amelogenin (X), CSF1PO (10), D3S1358 (15), D5S818 (11), D7S820 (10,11), D8S1179 (14), D13S317 (12), D16S539 (8,9), D18S51 (12,17), D21S11 (29,30), FGA (22), Penta D (13), Penta E (16), TH01 (7), TPOX (8), vWA (16,17)	Expasy - Cellosaurus. https://www.cellosaurus.org/
EBC-1/brain	U	M	69Y	A	Lung	M Skin	LUSQ	U	U	DDR2 (p.Thr681Ile, Z:Heterozygous), TP53 (p.Glu171Ter, Z:Homozygous)	%: African (1.01), Native American (0), East Asian, North (85.35), East Asian, South (10.91), South Asian (0), European, North (0), European, South (2.73)	Markers: Amelogenin (X), CSF1PO (10), D3S1358 (15), D5S818 (11), D7S820 (10,11), D8S1179 (14), D13S317 (12), D16S539 (8,9), D18S51 (12,17), D21S11 (29,30), FGA (22), Penta D (13), Penta E (16), TH01 (7), TPOX (8), vWA (16,17)	Expasy - Cellosaurus. https://www.cellosaurus.org/
EBC-2	EBC2	M	20Y	A	Lung	Pericardial effusion	LUSQ	U	U	U	U	U	Expasy - Cellosaurus. https://www.cellosaurus.org/
EBC-2/R	U	M	20Y	A	Lung	Pericardial effusion	LUSQ	U	U	U	U	U	Expasy - Cellosaurus. https://www.cellosaurus.org/
F1121L	U	U	69Y	A	Lung	Lung	LUAD	U	U	U	U	U	Expasy - Cellosaurus. https://www.cellosaurus.org/
G603L	U	M	75Y	A	Lung	Lung	LUPMC	U	U	EGFR (p.Leu858Arg, Z:Unspecified)	U	U	Expasy - Cellosaurus. https://www.cellosaurus.org/
G821L	U	U	U	A	Lung	Lung	LUAD	U	U	U	U	U	Expasy - Cellosaurus. https://www.cellosaurus.org/
GLL-1	U	M	70Y	A	Lung	Right auxillary L	LUAD	U	U	U	U	U	Expasy - Cellosaurus. https://www.cellosaurus.org/
GT3TKB *Discontiuned	U	M	U	A	Lung	E	LUSQ	U	U	EGFR (p.Leu858Arg, Z:Unspecified), TP53 (p.Gln104Ter, Z:Homozygous)	%: African (0), Native American (0), East Asian, North (89.7), East Asian, South (9.37), South Asian (0.05), European, North (0.87), European, South (0)	Markers: Amelogenin (X), CSF1PO (10), D5S818 (11), D7S820 (8,12), D13S317 (12), D16S539 (10), TH01 (7), TPOX (11), vWA (17)	(103), Expasy - Cellosaurus. https://www.cellosaurus.org/, Wellcome Sanger Institute. Cell model Passports. A Hub for Preclinical Cancer Models. https://cellmodelpassports.sanger.ac.uk/passports?tissue=lung
H1215L	U	U	U	A	Lung	Lung	LUSQ	U	U	U	U	U	Expasy - Cellosaurus. https://www.cellosaurus.org/
H1224L	U	F	55Y	A	Lung	Lung	LUAD	U	U	U	U	U	Expasy - Cellosaurus. https://www.cellosaurus.org/
HAL-24	U	M	57Y	A	Lung	Lung	LUAD	U	U	U	U	U	Expasy - Cellosaurus. https://www.cellosaurus.org/
HAL-24Luc	U	M	57Y	A	Lung	Lung	LUAD	U	U	U	U	U	Expasy - Cellosaurus. https://www.cellosaurus.org/
HAL-33	U	M	57Y	A	Lung	Lung	LUAD	U	U	U	U	U	Expasy - Cellosaurus. https://www.cellosaurus.org/
HAL-8	U	M	57Y	A	Lung	Lung	LUAD	U	U	U	U	U	Expasy - Cellosaurus. https://www.cellosaurus.org/
HAL-8Luc	U	M	57Y	A	Lung	Lung	LUAD	U	U	U	U	U	Expasy - Cellosaurus. https://www.cellosaurus.org/
HARA [Human squamous cell lung carcinoma]	KCC-C1	M	57Y	A	Lung	E	LUSQ	U	U	TP53 (p.Val143Ala, Z:Homozygous)	%: African (0.26), Native American (0), East Asian, North (78.38), East Asian, South (20.35), South Asian (0.8), European, North (0), European, South (0.21)	Markers: Amelogenin (X,Y), CSF1PO (13), D5S818 (12), D7S820 (12), D13S317 (9), D16S539 (10), TH01 (7), TPOX (8,9), vWA (16,17)	(103), Expasy - Cellosaurus. https://www.cellosaurus.org/, Wellcome Sanger Institute. Cell model Passports. A Hub for Preclinical Cancer Models. https://cellmodelpassports.sanger.ac.uk/passports?tissue=lung
HARA-B	HARAB	M	57Y	A	Lung	E	LUSQ	U	U	TP53 (p.Val143Ala, Z:Homozygous)	%: African (0.26), Native American (0), East Asian, North (78.38), East Asian, South (20.35), South Asian (0.8), European, North (0), European, South (0.21)	Markers: Amelogenin (X,Y), CSF1PO (13), D5S818 (12), D7S820 (12), D13S317 (9), D16S539 (10), TH01 (7), TPOX (8,9), vWA (16,17)	Expasy - Cellosaurus. https://www.cellosaurus.org/
HARA-B-GFP	U	M	57Y	A	Lung	E	LUSQ	U	U	TP53 (p.Val143Ala, Z:Homozygous)	%: African (0.26), Native American (0), East Asian, North (78.38), East Asian, South (20.35), South Asian (0.8), European, North (0), European, South (0.21)	U	Expasy - Cellosaurus. https://www.cellosaurus.org/
HARA-B4	U	M	57Y	A	Lung	E	LUSQ	U	U	TP53 (p.Val143Ala, Z:Homozygous)	%: African (0.26), Native American (0), East Asian, North (78.38), East Asian, South (20.35), South Asian (0.8), European, North (0), European, South (0.21)	Markers: Amelogenin (X,Y), CSF1PO (13), D5S818 (11,12), D7S820 (12), D13S317 (9), D16S539 (10), TH01 (7), TPOX (8,9), vWA (16,17)	Expasy - Cellosaurus. https://www.cellosaurus.org/
HARA/CMV-Luc	HARA CMV-Luc	M	57Y	A	Lung	E	LUSQ	U	U	TP53 (p.Val143Ala, Z:Homozygous)	%: African (0.26), Native American (0), East Asian, North (78.38), East Asian, South (20.35), South Asian (0.8), European, North (0), European, South (0.21)	Markers: Amelogenin (X,Y), CSF1PO (13), D5S818 (12), D7S820 (12), D13S317 (9), D16S539 (10), TH01 (7), TPOX (8,9), vWA (16,17)	Expasy - Cellosaurus. https://www.cellosaurus.org/
HCC2279	HCC-2279; Hamon Cancer Center 2279	F	52Y	A	Lung	Lung	LUSQ	U	U	TP53 (p.Tyr234Cys, Z:Unspecified)	%: African (4.25), Native American (0), East Asian, North (46.33), East Asian, South (40.38), South Asian (0), European, North (0), European, South (9.04)	Markers: Amelogenin (X), CSF1PO (12), D3S1358 (17,18), D5S818 (10,11), D7S820 (11), D8S1179 (16), D13S317 (12), D16S539 (11), D18S51 (20), D21S11 (29,32.2), FGA (19,25), Penta D (10,12), Penta E (12,14), TH01 (9), TPOX (11), vWA (14,17)	(47,103,105), Expasy - Cellosaurus. https://www.cellosaurus.org/, Wellcome Sanger Institute. Cell model Passports. A Hub for Preclinical Cancer Models. https://cellmodelpassports.sanger.ac.uk/passports?tissue=lung
HK-1 (Mongolian)	HK1	M	48Y	A	Lung	Cervical L	LULCC	U	U	U	U	U	Expasy - Cellosaurus. https://www.cellosaurus.org/
HK-2 (Mongolian)	U	M	48Y	A	Lung	Cervical L	LULCC	U	U	U	U	U	Expasy - Cellosaurus. https://www.cellosaurus.org/
HKULC 1 (Chinese)	HKULC1; Hong Kong University Lung Cancer 1	F	63Y	A	Lung	Pericardial effusion	LUAD	U	U	U	U	U	Expasy - Cellosaurus. https://www.cellosaurus.org/
HKULC 2 (Chinese)	HKULC2; Hong Kong University Lung Cancer 2	M	65Y	A	Lung	E	LUAD	U	U	U	U	U	Expasy - Cellosaurus. https://www.cellosaurus.org/
HKULC 3 (Chinese)	HKULC3; Hong Kong University Lung Cancer 3	F	38Y	A	Lung	E	LUAD	U	U	EGFR (p.Asn756_Leu760del, Z:Unspecified)	U	U	Expasy - Cellosaurus. https://www.cellosaurus.org/
HKULC 4 (Chinese)	HKULC4; Hong Kong University Lung Cancer 4	M	52Y	A	Lung	Lung	LUAD	U	U	U	U	U	Expasy - Cellosaurus. https://www.cellosaurus.org/
HLC-1	HLC1	U	U	A	Lung	E	LUAD	U	U	U	%: African (4.37), Native American (0), East Asian, North (90.08), East Asian, South (3.53), South Asian (0), European, North (0), European, South (2.02)	Markers: Amelogenin (X), CSF1PO (7,12), D5S818 (9,10), D7S820 (11,13), D13S317 (8), D16S539 (9,12), TH01 (7,9), TPOX (12), vWA (16,17)	(103), Expasy - Cellosaurus. https://www.cellosaurus.org/, Wellcome Sanger Institute. Cell model Passports. A Hub for Preclinical Cancer Models. https://cellmodelpassports.sanger.ac.uk/passports?tissue=lung
HLC-1-Luc	U	U	U	A	Lung	E	LUAD	U	U	U	U		Expasy - Cellosaurus. https://www.cellosaurus.org/
HLC-2	U	M	59Y	A	Lung	U	LULCC	U	U	U	U	U	Expasy - Cellosaurus. https://www.cellosaurus.org/
HPL-Ad-K	Ad-K	U	U	A	Lung	E	LUAD	U	U	U	U	U	Expasy - Cellosaurus. https://www.cellosaurus.org/
HPL-GCC-1	U	U	U	A	Lung	E	LUGCC	U	U	U	U	U	Expasy - Cellosaurus. https://www.cellosaurus.org/
HPL-GCC-2	U	U	U	A	Lung	E	LUGCC	U	U	U	U	U	Expasy - Cellosaurus. https://www.cellosaurus.org/
HPL-Oat-3	U	U	U	A	Lung	E	SCLC	U	U	U	U	U	Expasy - Cellosaurus. https://www.cellosaurus.org/
IA-5	U	M	68Y	A	Lung	M Skin	LULCC	U	U	U	U	Markers: Amelogenin (X), CSF1PO (10), D5S818 (10,11), D7S820 (8,12), D13S317 (8), D16S539 (10), TH01 (9), TPOX (8), vWA (18,19)	Expasy - Cellosaurus. https://www.cellosaurus.org/
IA-LM	IALM	M	68Y	A	Lung	M Skin and Pancreas	LULCC	U	U	KRAS (p.Gly12Cys, Z:Homozygous), TP53 (p.Gln192Ter, Z:Homozygous)	%: African (0.16), Native American (0.29), East Asian, North (82.4), East Asian, South (13.99), South Asian (1.48), European, North (0), European, South (1.68)	Markers: Amelogenin (X), CSF1PO (10), D5S818 (10,11), D7S820 (8,12), D13S317 (8), D16S539 (10,11), TH01 (9), TPOX (8), vWA (18,19)	(103,106), Expasy - Cellosaurus. https://www.cellosaurus.org/, Wellcome Sanger Institute. Cell model Passports. A Hub for Preclinical Cancer Models. https://cellmodelpassports.sanger.ac.uk/passports?tissue=lung
J206L	U	U	U	A	Lung	Lung	LULCNEC	U	U	U	U	U	Expasy - Cellosaurus. https://www.cellosaurus.org/
KHM-3S	U	M	58Y	A	Lung	E	SCLC	U	U	U	U	Markers: Amelogenin (X,Y), CSF1PO (10,11), D3S1358 (15,18), D5S818 (10), D7S820 (10,11), D8S1179 (12), D13S317 (8,9), D16S539 (9,13,14), D18S51 (12,16), D21S11 (30), FGA (20), Penta D (10,11), Penta E (5,22), TH01 (6), TPOX (9,11), vWA (14)	Expasy - Cellosaurus. https://www.cellosaurus.org/
KNS-62	KNS62	M	49Y	A	Lung	M Brain	LUSQ	U	U	CDKN2A (c.457+1G>A, Z:Homozygous), DNM2 (p.Pro792del, Z:Heterozygous), HRAS (p.Gln61Leu, Z:Heterozygous), RHOA (p.Leu69Pro, Z:Heterozygous), TP53 (p.Arg249Ser, Z:Homozygous)	%: African (2.64), Native American (0), East Asian, North (85.09), East Asian, South (7), South Asian (0), European, North (0), European, South (5.26)	Markers: Amelogenin (X), CSF1PO (9,12), D3S1358 (15), D5S818 (9), D7S820 (11), D8S1179 (13,14), D13S317 (11), D16S539 (9,11), D21S11 (32), FGA (23), Penta D (11,13), Penta E (10,11), TH01 (7,9), TPOX (8), vWA (17)	(103,105), Expasy - Cellosaurus. https://www.cellosaurus.org/, Wellcome Sanger Institute. Cell model Passports. A Hub for Preclinical Cancer Models. https://cellmodelpassports.sanger.ac.uk/passports?tissue=lung
KUM.LK-2	KUM-LK-2	M	57Y	A	Lung	Lung	LUAD	U	U	U	U	U	Expasy - Cellosaurus. https://www.cellosaurus.org/
KOT-1	U	F	32Y	A	Lung	E	LUSQ	U	U	U	U	U	Expasy - Cellosaurus. https://www.cellosaurus.org/
KOT-2	U	F	32Y	A	Lung	E	LUSQ	U	U	U	U	U	Expasy - Cellosaurus. https://www.cellosaurus.org/
KTA7	KTA-7	M	46Y	A	Lung	Lung	LUAD	U	U	EGFR (p.Leu861Gln, Z:Unspecified)	U	U	Expasy - Cellosaurus. https://www.cellosaurus.org/
KTSq-1	U	U	U	A	Lung	U	LUSQ	U	U	EGFR (p.Glu746_Ala750del, Z:Unspecified)	U	U	Expasy - Cellosaurus. https://www.cellosaurus.org/
KU-Lu-MPPt3	U	F	73Y	A	Lung	Lung	LUMPAD	U	U	EGFR (p.Glu746_Ala750del, Z:Heterozygous)	U	Markers: Amelogenin (X), CSF1PO (9,12), D5S818 (11), D7S820 (9,12), D13S317 (11), D16S539 (10), TH01 (9), TPOX (8,11), vWA (18)	Expasy - Cellosaurus. https://www.cellosaurus.org/
KU-Lu-MPPt3 AD	KU-Lu-MPPt3 Adhesive	F	73Y	A	Lung	Lung	LUMPAD	U	U	EGFR (p.Glu746_Ala750del, Z:Heterozygous)	U	U	Expasy - Cellosaurus. https://www.cellosaurus.org/
KU-Lu-MPPt3 CS	KU-Lu-MPPt3 Clumpy and Suspended	F	73Y	A	Lung	Lung	LUMPAD	U	U	EGFR (p.Glu746_Ala750del, Z:Heterozygous)	U	U	Expasy - Cellosaurus. https://www.cellosaurus.org/
L9981 (Chinese)	U	U	U	A	Lung	U	LULCC	U	U	U	U	U	Expasy - Cellosaurus. https://www.cellosaurus.org/
L9981-BoM (Chinese)	U	U	U	A	Lung	U	LULCC	U	U	U	U	U	Expasy - Cellosaurus. https://www.cellosaurus.org/
L9981-BrM (Chinese)	U	U	U	A	Lung	U	LULCC	U	U	U	U	U	Expasy - Cellosaurus. https://www.cellosaurus.org/
L9981-LnM (Chinese)	U	U	U	A	Lung	U	LULCC	U	U	U	U	U	Expasy - Cellosaurus. https://www.cellosaurus.org/
L9981-Luc (Chinese)	U	U	U	A	Lung	U	LULCC	U	U	U	U	U	Expasy - Cellosaurus. https://www.cellosaurus.org/
L9981-LuM (Chinese)	U	U	U	A	Lung	U	LULCC	U	U	U	U	U	Expasy - Cellosaurus. https://www.cellosaurus.org/
LC-06-JCK	LC06JCK	U	U	A	Lung	U	LULCC	U	U	U	U	U	Expasy - Cellosaurus. https://www.cellosaurus.org/
LC-1/sq	LC-1 sq; LC-1-sq; LC-1Sq; LC1/Sq; LC1-Sq; LC1-sq; LC1sq; Lc1sq; LC1SQ; Lung cancer-1/squamous; LC-1; LC1	M	69Y	A	Lung	Lung	LUSQ	U	U	SPEN (p.Arg1475Ter, Z:Heterozygous), TP53 (p.Met237Ile, Z:Homozygous)	%: African (0.33), Native American (0), East Asian, North (91.84), East Asian, South (7.55), South Asian (0.28), European, North (0), European, South (0)	Markers: Amelogenin (X), CSF1PO (12), D5S818 (12,13), D7S820 (12), D13S317 (12,13), D16S539 (9), TH01 (7,9), TPOX (8,12), vWA (17,18)	(102), Expasy - Cellosaurus. https://www.cellosaurus.org/, Wellcome Sanger Institute. Cell model Passports. A Hub for Preclinical Cancer Models. https://cellmodelpassports.sanger.ac.uk/passports?tissue=lung
LC-1/sq-SF	LC1_sq-SF; LC-1-sq-SF; LC1SQSF; LC-1/sq-Serum Free	M	69Y	A	Lung	Lung	LUSQ	U	U	SPEN (p.Arg1475Ter, Z:Heterozygous), TP53 (p.Met237Ile, Z:Homozygous)	%: African (1.68), Native American (0), East Asian, North (96.94), East Asian, South (1.38), South Asian (0), European, North (0), European, South (0)	Markers: Amelogenin (X), CSF1PO (12), D5S818 (12,13), D7S820 (12), D13S317 (12,13), D16S539 (9), TH01 (7,9), TPOX (8,12), vWA (17,18)	(103), Expasy - Cellosaurus. https://www.cellosaurus.org/, Wellcome Sanger Institute. Cell model Passports. A Hub for Preclinical Cancer Models. https://cellmodelpassports.sanger.ac.uk/passports?tissue=lung
LC-1F	LC1F; Lung cancer-1/squamous, floating variant	M	69Y	A	Lung	Lung	LUSQ	U	U	SPEN (p.Arg1475Ter, Z:Heterozygous), TP53 (p.Met237Ile, Z:Homozygous)	%: African (6.24), Native American (0), East Asian, North (88.7), East Asian, South (0), South Asian (0), European, North (0), European, South (5.06)	Markers: Amelogenin (X), CSF1PO (12), D5S818 (12,13), D7S820 (12), D13S317 (12), D16S539 (9), TH01 (7,9), TPOX (8,12), vWA (17,18)	(103), Expasy - Cellosaurus. https://www.cellosaurus.org/, Wellcome Sanger Institute. Cell model Passports. A Hub for Preclinical Cancer Models. https://cellmodelpassports.sanger.ac.uk/passports?tissue=lung
LC-2/ad	LC-2-Ad; LC-2-ad; LC-2 ad; LC2/Ad; LC2/AD; LC2AD	F	51Y	A	Lung	E	LUAD	U	U	TP53 (p.Ser241Cys, Z:Homozygous)	%: African (3.51), Native American (0.63), East Asian, North (76.2), East Asian, South (13.98), South Asian (0.14), European, North (0.91), European, South (4.65)	Markers: Amelogenin (X), CSF1PO (10,11), D5S818 (10), D7S820 (11), D13S317 (10,12), D16S539 (9), TH01 (7), TPOX (11), vWA (16,19)	Expasy - Cellosaurus. https://www.cellosaurus.org/, Wellcome Sanger Institute. Cell model Passports. A Hub for Preclinical Cancer Models. https://cellmodelpassports.sanger.ac.uk/passports?tissue=lung
LC-65A	LC65A	U	U	A	Lung	U	SCLC	U	U	U	U	U	Expasy - Cellosaurus. https://www.cellosaurus.org/
LC-99A	LC99A	U	U	A	Lung	U	LULCC	U	U	U	U	U	Expasy - Cellosaurus. https://www.cellosaurus.org/
LCSC#1	LCSC-1	U	U	A	Lung	U	LUAD	U	U	EGFR (p.Leu858Arg, Z:Unspecified)	U	U	Expasy - Cellosaurus. https://www.cellosaurus.org/
LK-1	LK1	U	U	A	Lung	U	LUAD	U	U	U	U	U	Expasy - Cellosaurus. https://www.cellosaurus.org/
LK-17	U	M	53Y	A	Lung	Lung	LUSQ	U	U	U	U	U	Expasy - Cellosaurus. https://www.cellosaurus.org/
LK-2	LK 2; LK2	M	74Y	A	Lung	Lung	LUSQ	U	U	APC (p.Trp685Ter, Z:Homozygous), CDKN2A (p.Asp84Tyr, Z:Homozygous), TP53 (p.Val272Met, Z:Homozygous)	%: African (0.42), Native American (0), East Asian, North (82.35), East Asian, South (16.15), South Asian (0), European, North (0), European, South (1.08)	Markers: Amelogenin (X), CSF1PO (9), D5S818 (12,15), D7S820 (8), D13S317 (8), D16S539 (9), TH01 (6), TPOX (9), vWA (16,17)	(102,103,106), Expasy - Cellosaurus. https://www.cellosaurus.org/, Wellcome Sanger Institute. Cell model Passports. A Hub for Preclinical Cancer Models. https://cellmodelpassports.sanger.ac.uk/passports?tissue=lung
LK79	LK-79	U	U	A	Lung	U	LUSQ	U	U	U	U	U	Expasy - Cellosaurus. https://www.cellosaurus.org/
LK87	LK-87	U	U	A	Lung	U	LUAD	U	U	U	U	U	Expasy - Cellosaurus. https://www.cellosaurus.org/
LTEP-78 (Chinese)	LTEP78	M	53Y	A	Lung	U	LUSQ	U	U	U	U	U	Expasy - Cellosaurus. https://www.cellosaurus.org/
LTEP-a1 (Chinese)	LTEP-A1; LTEP-a-1	F	64Y	A	Lung	U	LUAD	U	U	U	U	U	Expasy - Cellosaurus. https://www.cellosaurus.org/
LTEP-a3 (Chinese)	U	M	45Y	A	Lung	U	LUAD	U	U	U	U	U	Expasy - Cellosaurus. https://www.cellosaurus.org/
LTEP-s (Chinese)	LTEP-S	M	52Y	A	Lung	U	LUSQ	U	U	U	U	Markers: Amelogenin (X,Y), CSF1PO (11,12), D2S1338 (20,25), D3S1358 (16), D5S818 (12), D7S820 (10,12), D8S1179 (15,17), D13S317 (11), D16S539 (8,9), D18S51 (14), D19S433 (13), D21S11 (32.2,33.2), FGA (24), TH01 (7), TPOX (8), vWA (14,18)	Expasy - Cellosaurus. https://www.cellosaurus.org/
LTEP-sm (Chinese)	LTEP-sm 1; LTEPsm	M	54Y	A	Lung	U	SCLC	U	U	U	U	Markers: Amelogenin (X), CSF1PO (12), D2S1338 (23), D3S1358 (16,17), D5S818 (10), D7S820 (12), D8S1179 (12,15), D13S317 (11), D16S539 (11), D18S51 (13,14), D19S433 (13), D21S11 (30), FGA (20,27), TH01 (7), TPOX (9,11), vWA (19)	Expasy - Cellosaurus. https://www.cellosaurus.org/
Lu-130 *Discontiuned	NCC-c-Lu-130; LU-130; Lu130	M	80Y	A	Lung	Lung	SCLC	U	U	TP53 (p.Pro278Leu, Z:Unspecified)	U	U	Expasy - Cellosaurus. https://www.cellosaurus.org/
Lu-134-A	Lu-134-a; LU-134-A; LU-134A; Lu-134A; Lu134A; LU-134; Lu-134; Lu134; NCC-c-Lu-134-A-H; Lu-134-A-H; LU-134-A-H; Lu-134-AH; LU-134-AH; Lu134-A-H; Lu134AH	M	80Y	A	Lung	Lung	SCLC	U	U	TP53 (p.Pro278Leu, Z:Unspecified)	%: African (0.6), Native American (0), East Asian, North (73.6), East Asian, South (23.8), South Asian (1.7), European, North (0.3), European, South (0)	Markers: Amelogenin (X), CSF1PO (12), D5S818 (11), D7S820 (11), D13S317 (9), D16S539 (9), TH01 (9), TPOX (11), vWA (17)	(102), Expasy - Cellosaurus. https://www.cellosaurus.org/, Wellcome Sanger Institute. Cell model Passports. A Hub for Preclinical Cancer Models. https://cellmodelpassports.sanger.ac.uk/passports?tissue=lung
Lu-134-B	NCC-c-Lu-134-B-S; Lu-134-b; LU-134-B; LU-134B; Lu-134B; Lu134B	M	80Y	A	Lung	Lung	SCLC	U	U	PIK3CA (p.Asp1029Tyr, Z:Heterozygous)	%: African (0.6), Native American (0), East Asian, North (73.6), East Asian, South (23.8), South Asian (1.7), European, North (0.3), European, South (0)	Markers: Amelogenin (X), CSF1PO (12), D5S818 (11), D7S820 (11), D13S317 (9), D16S539 (9), TH01 (9), TPOX (11), vWA (17)	Expasy - Cellosaurus. https://www.cellosaurus.org/, Wellcome Sanger Institute. Cell model Passports. A Hub for Preclinical Cancer Models. https://cellmodelpassports.sanger.ac.uk/passports?tissue=lung
Lu-135	NCC-c-Lu-135; LU-135; LU135; Lu135	M	69Y	A	Lung	Lung	SCLC	U	U	TP53 (p.Gly244Cys, Z:Unspecified)	%: African (1.7), Native American (0.34), East Asian, North (77.4), East Asian, South (17.05), South Asian (0), European, North (0), European, South (3.52)	Markers: Amelogenin (X,Y), CSF1PO (10), D3S1358 (17), D5S818 (13), D7S820 (11), D8S1179 (11,15), D13S317 (7), D16S539 (11), D18S51 (17,19), D21S11 (29,30), FGA (22), Penta D (9,11), Penta E (11), TH01 (9), TPOX (11), vWA (16)	(102), Expasy - Cellosaurus. https://www.cellosaurus.org/, Wellcome Sanger Institute. Cell model Passports. A Hub for Preclinical Cancer Models. https://cellmodelpassports.sanger.ac.uk/passports?tissue=lung
Lu-138	NCC-c-Lu-138; LU-138	M	78Y	A	Lung	L	SCLC	U	U	TP53 (p.Arg248Leu, Z:Unspecified)	U	Markers: Amelogenin (X), CSF1PO (11,12), D5S818 (10,12), D7S820 (10,11), D13S317 (8,11), D16S539 (11), TH01 (7,9), TPOX (8,11), vWA (17,18)	Expasy - Cellosaurus. https://www.cellosaurus.org/, Wellcome Sanger Institute. Cell model Passports. A Hub for Preclinical Cancer Models. https://cellmodelpassports.sanger.ac.uk/passports?tissue=lung
Lu-139	NCC-c-Lu-139; LU-139; Lu139; LU139	M	63Y	A	Lung	Lung	SCLC	U	U	TP53 (p.Val157Phe, Z:Unspecified)	%: African (1.34), Native American (0), East Asian, North (86.97), East Asian, South (5.88), South Asian (2.89), European, North (2.93), European, South (0)	Markers: Amelogenin (X,Y), CSF1PO (11), D5S818 (13), D7S820 (12), D13S317 (11), D16S539 (9), TH01 (9), TPOX (8,12), vWA (17)	(102), Expasy - Cellosaurus. https://www.cellosaurus.org/, Wellcome Sanger Institute. Cell model Passports. A Hub for Preclinical Cancer Models. https://cellmodelpassports.sanger.ac.uk/passports?tissue=lung
Lu-140	NCC-c-Lu-140; LU-140	M	53Y	A	Lung	Lung	SCLC	U	U	TP53 (p.Arg342Glnfs*3, Z:Unspecified)	U	Markers: Amelogenin (X), CSF1PO (12), D5S818 (9), D7S820 (9,10), D13S317 (11), D16S539 (10), TH01 (7), TPOX (11), vWA (18)	Expasy - Cellosaurus. https://www.cellosaurus.org/
Lu-141	LU-141; Lu141	F	67Y	A	Lung	L	SCLC	U	U	TP53 (p.His179Tyr, Z:Unspecified)	U	Markers: Amelogenin (X), CSF1PO (11), D5S818 (11,12), D7S820 (11), D16S539 (9), TH01 (9), TPOX (8), vWA (14,16)	Expasy - Cellosaurus. https://www.cellosaurus.org/
Lu-143	U	M	60Y	A	Lung	L	SCLC	U	U	TP53 (c.782+1G>T, Z:Unspecified)	U	Markers: Amelogenin (X,Y), CSF1PO (12), D5S818 (11), D7S820 (10,11), D13S317 (8), D16S539 (9), TH01 (6), TPOX (11), vWA (17,20)	Expasy - Cellosaurus. https://www.cellosaurus.org/
Lu-165	LU-165; LU165	M	50Y	A	Lung	L	SCLC	U	U	PTEN (p.Gly36Arg, Z:Heterozygous), TP53 (p.Val157Profs*9, Z:Heterozygous)	%: African (0), Native American (0.53), East Asian, North (28.73), East Asian, South (70.74), South Asian (0), European, North (0), European, South (0)	Markers: Amelogenin (X,Y), CSF1PO (10,12), D5S818 (9,13), D7S820 (12), D13S317 (10), D16S539 (9,11), TH01 (9), TPOX (8,9), vWA (16)	Expasy - Cellosaurus. https://www.cellosaurus.org/, Wellcome Sanger Institute. Cell model Passports. A Hub for Preclinical Cancer Models. https://cellmodelpassports.sanger.ac.uk/passports?tissue=lung
Lu-24	NCC-c-Lu-24; LU-24; Lu24	F	42Y	A	Lung	Lung	SCLC	U	U	TP53 (U)	U	Markers: Amelogenin (X), CSF1PO (12), D5S818 (9), D7S820 (12), D13S317 (9), D16S539 (10), TH01 (9), TPOX (8,9), vWA (14,18)	(102), Expasy - Cellosaurus. https://www.cellosaurus.org/
Lu-65	LU-65M; LU-65; LU65; Lu65; C-Lu-65; C-Lu65	M	64Y	A	Lung	Lung	LUGCC	U	U	EGFR (p.Leu858Arg, Z:Heterozyous), KRAS (p.Gly12Cys, Z:Heterozygous), RB1 (p.Ser82Ter, Z:Homozygous), TP53 (p.Glu11Gln, Z:Homozygous)	%: African (0), Native American (0), East Asian, North (79.97), East Asian, South (18.08), South Asian (0.48), European, North (0.3), European, South (1.17)	Markers: Amelogenin (X), CSF1PO (10,13), D5S818 (12), D7S820 (11,12), D13S317 (10), D16S539 (9,11), TH01 (6), TPOX (8,11), vWA (17,18)	(102,103,106), Expasy - Cellosaurus. https://www.cellosaurus.org/, Wellcome Sanger Institute. Cell model Passports. A Hub for Preclinical Cancer Models. https://cellmodelpassports.sanger.ac.uk/passports?tissue=lung
Lu-65A	LU-65A; LU65A	M	64Y	A	Lung	Lung	LUGCC	U	U	KRAS (p.Gly12Cys, Z:Heterozygous), RB1 (p.Ser82Ter, Z:Homozygous), TP53 (p.Glu11Gln, Z:Homozygous)	%: African (0), Native American (0), East Asian, North (79.97), East Asian, South (18.08), South Asian (0.48), European, North (0.3), European, South (1.17)	Markers: Amelogenin (X), CSF1PO (13), D5S818 (12), D7S820 (11,12), D13S317 (10), D16S539 (9,11), TH01 (6), TPOX (8,11), vWA (18)	Expasy - Cellosaurus. https://www.cellosaurus.org/, Wellcome Sanger Institute. Cell model Passports. A Hub for Preclinical Cancer Models. https://cellmodelpassports.sanger.ac.uk/passports?tissue=lung
Lu-65B	LU-65B; LU65B	M	64Y	A	Lung	Lung	LUGCC	U	U	KRAS (p.Gly12Cys, Z:Heterozygous), RB1 (p.Ser82Ter, Z:Homozygous), TP53 (p.Glu11Gln, Z:Homozygous)	%: African (0), Native American (0), East Asian, North (79.97), East Asian, South (18.08), South Asian (0.48), European, North (0.3), European, South (1.17)	Markers: Amelogenin (X), CSF1PO (13), D5S818 (12), D7S820 (11,12), D13S317 (10), D16S539 (9,11), TH01 (6), TPOX (8,11), vWA (18)	Expasy - Cellosaurus. https://www.cellosaurus.org/, Wellcome Sanger Institute. Cell model Passports. A Hub for Preclinical Cancer Models. https://cellmodelpassports.sanger.ac.uk/passports?tissue=lung
Lu-65C	LU-65C; LU65C	M	64Y	A	Lung	Lung	LUGCC	U	U	KRAS (p.Gly12Cys, Z:Heterozygous), RB1 (p.Ser82Ter, Z:Homozygous), TP53 (p.Glu11Gln, Z:Homozygous)	%: African (0), Native American (0), East Asian, North (79.97), East Asian, South (18.08), South Asian (0.48), European, North (0.3), European, South (1.17)	Markers: Amelogenin (X), CSF1PO (13), D5S818 (12), D7S820 (11,12), D13S317 (10), D16S539 (9,11), TH01 (6), TPOX (8,11), vWA (18)	Expasy - Cellosaurus. https://www.cellosaurus.org/, Wellcome Sanger Institute. Cell model Passports. A Hub for Preclinical Cancer Models. https://cellmodelpassports.sanger.ac.uk/passports?tissue=lung
Lu-99	LU-99; Lu 99; Lu99; LU99; C-Lu99	M	63Y	A	Lung	Lung	LUGCC	U	U	KRAS (p.Gly12Cys, Z:Heterozygous)	%: African (0.25), Native American (0), East Asian, North (84.63), East Asian, South (13.5), South Asian (0), European, North (0), European, South (1.62)	Markers: Amelogenin (X), CSF1PO (10,15), D5S818 (12), D7S820 (11), D13S317 (10,11), D16S539 (9), TH01 (9), TPOX (11), vWA (18)	(103), Expasy - Cellosaurus. https://www.cellosaurus.org/, Wellcome Sanger Institute. Cell model Passports. A Hub for Preclinical Cancer Models. https://cellmodelpassports.sanger.ac.uk/passports?tissue=lung
Lu-99A	LU-99A; Lu99A; LU99A	M	63Y	A	Lung	Lung	LUGCC	U	U	KRAS (p.Gly12Cys, Z:Heterozygous), SPRY4 (p.Arg25Trp, Z:Heterozygous), TP53 (U)	%: African (5.88), Native American (0), East Asian, North (75.94), East Asian, South (8.76), South Asian (0), European, North (2.28), European, South (7.13)	Markers: Amelogenin (X), CSF1PO (10,15), D5S818 (12), D7S820 (11), D13S317 (10,11), D16S539 (9), TH01 (9), TPOX (11), vWA (18)	(102), Expasy - Cellosaurus. https://www.cellosaurus.org/, Wellcome Sanger Institute. Cell model Passports. A Hub for Preclinical Cancer Models. https://cellmodelpassports.sanger.ac.uk/passports?tissue=lung
Lu-99B	LU-99B; Lu99B; LU99B	M	63Y	A	Lung	Lung	LUGCC	U	U	KRAS (p.Gly12Cys, Z:Heterozygous)	%: African (5.88), Native American (0), East Asian, North (75.94), East Asian, South (8.76), South Asian (0), European, North (2.28), European, South (7.13)	Markers: Amelogenin (X), CSF1PO (10,15), D5S818 (12), D7S820 (11), D13S317 (10,11), D16S539 (9), TH01 (9), TPOX (11), vWA (18)	Expasy - Cellosaurus. https://www.cellosaurus.org/
Lu-99C	LU-99C; Lu99C; LU99C	M	63Y	A	Lung	Lung	LUGCC	U	U	KRAS (p.Gly12Cys, Z:Heterozygous)	%: African (5.88), Native American (0), East Asian, North (75.94), East Asian, South (8.76), South Asian (0), European, North (2.28), European, South (7.13)	Markers: Amelogenin (X), CSF1PO (10,15), D5S818 (12), D7S820 (11), D13S317 (10,11), D16S539 (9), TH01 (9), TPOX (11), vWA (18)	Expasy - Cellosaurus. https://www.cellosaurus.org/
Lu-YePa	U	M	26Y	A	Lung	Lung	LUAD	U	U	U	U	U	Expasy - Cellosaurus. https://www.cellosaurus.org/
Ma-1	Ma1	M	64Y	A	Lung	E	LUAD	U	U	EGFR (p.Glu746_Ala750del, Z:Unspecified), TP53 (p.Arg248Gln, Z:Unspecified)	U	U	(102), Expasy - Cellosaurus. https://www.cellosaurus.org/
Ma-10	Ma10	M	57Y	A	Lung	E	LUAD	U	U	TP53 (p.Gly245Val, Z:Unspecified)	U	U	(102), Expasy - Cellosaurus. https://www.cellosaurus.org/
Ma-11	Ma11	M	76Y	A	Lung	E	LUAD	U	U	U	U	U	Expasy - Cellosaurus. https://www.cellosaurus.org/
Ma-12	MA12; Ma12	M	26Y	A	Lung	E	LUAD	U	U	TP53 (U)	U	U	(102), Expasy - Cellosaurus. https://www.cellosaurus.org/
Ma-13	Ma13	M	66Y	A	Lung	E	LULCC	U	U	U	U	U	Expasy - Cellosaurus. https://www.cellosaurus.org/
Ma-14	Ma14	M	51Y	A	Lung	Lung	LUAD	U	U	U	U	U	Expasy - Cellosaurus. https://www.cellosaurus.org/
Ma-15	Ma15	M	59Y	A	Lung	E	LUAD	U	U	U	U	U	Expasy - Cellosaurus. https://www.cellosaurus.org/
Ma-16	Ma16	M	72Y	A	Lung	Lung	LUAD	U	U	U	U	U	Expasy - Cellosaurus. https://www.cellosaurus.org/
Ma-17	Ma17	M	69Y	A	Lung	M Ascites	LUAD	U	U	TP53 (p.Tyr126Cys, Z:Unspecified)	U	U	(102), Expasy - Cellosaurus. https://www.cellosaurus.org/
Ma-19	Ma19	M	41Y	A	Lung	Lung	LUSQ	U	U	U	U	U	Expasy - Cellosaurus. https://www.cellosaurus.org/
Ma-2	Ma2	M	47Y	A	Lung	E	LULCC	U	U	TP53 (p.Arg175His, Z:Unspecified)	U	U	Expasy - Cellosaurus. https://www.cellosaurus.org/
Ma-20	Ma20	M	56Y	A	Lung	E	LUAD	U	U	U	U	U	Expasy - Cellosaurus. https://www.cellosaurus.org/
Ma-24	Ma24	M	40Y	A	Lung	U	LUAD	U	U	TP53 (p.Arg337Cys, Z:Unspecified)	U	U	(102), Expasy - Cellosaurus. https://www.cellosaurus.org/
Ma-25	Ma25	M	80Y	A	Lung	U	LULCC	U	U	TP53 (p.Met237Ile, Z:Unspecified)	U	U	(102), Expasy - Cellosaurus. https://www.cellosaurus.org/
Ma-26	Ma26	M	79Y	A	Lung	U	LUAD	U	U	DCC (p.Asp832Asn, Z:Heterozygous), TP53 (U)	U	U	(102), Expasy - Cellosaurus. https://www.cellosaurus.org/
Ma-29	Ma29	M	55Y	A	Lung	U	LUAD	U	U	TP53 (p.Ser121fs, Z:Unspecified)	U	U	(102), Expasy - Cellosaurus. https://www.cellosaurus.org/
Ma-3	Ma3	F	76Y	A	Lung	E	LUAD	U	U	TP53 (p.Gly245Cys, Z:Unspecified)	U	U	Expasy - Cellosaurus. https://www.cellosaurus.org/
Ma-31	U	M	59Y	A	Lung	U	LUAD	U	U	U	U	U	Expasy - Cellosaurus. https://www.cellosaurus.org/
Ma-34	U	U	U	A	Lung	U	LUAD	U	U	U	U	U	Expasy - Cellosaurus. https://www.cellosaurus.org/
Ma-4	Ma4	M	56Y	A	Lung	Lung	LUAD	U	U	U	U	U	Expasy - Cellosaurus. https://www.cellosaurus.org/
Ma-43	U	U	U	A	Lung	U	NSCLC	U	U	U	U	U	Expasy - Cellosaurus. https://www.cellosaurus.org/
Ma-44	Ma44	U	U	A	Lung	U	LUSQ	U	U	U	U	U	Expasy - Cellosaurus. https://www.cellosaurus.org/
Ma-45	U	U	U	A	Lung	U	LUAD	U	U	U	U	U	Expasy - Cellosaurus. https://www.cellosaurus.org/
Ma-46	U	M	74Y	A	Lung	U	LUSQ	U	U	U	U	U	Expasy - Cellosaurus. https://www.cellosaurus.org/
Ma-5	Ma5	M	75Y	A	Lung	E	LUAD	U	U	U	U	U	Expasy - Cellosaurus. https://www.cellosaurus.org/
Ma-53	U	U	U	A	Lung	U	LUAD	U	U	U	U	U	Expasy - Cellosaurus. https://www.cellosaurus.org/
Ma-6	Ma6	M	76Y	A	Lung	Lung	LUAD	U	U	U	U	U	Expasy - Cellosaurus. https://www.cellosaurus.org/
Ma-7	Ma7	M	58Y	A	Lung	E	LUAD	U	U	U	U	U	Expasy - Cellosaurus. https://www.cellosaurus.org/
Ma-8	Ma8	F	75Y	A	Lung	E	LUAD	U	U	U	U	U	Expasy - Cellosaurus. https://www.cellosaurus.org/
Ma-9	Ma9	M	76Y	A	Lung	E	LUAD	U	U	U	U	U	Expasy - Cellosaurus. https://www.cellosaurus.org/
Ma44-3	U	U	U	A	Lung	U	LUSQ	U	U	U	U	U	Expasy - Cellosaurus. https://www.cellosaurus.org/
MEP (Chinese)	U	M	46Y	A	Lung	Lung	LUSQ	U	U	U	U	U	Expasy - Cellosaurus. https://www.cellosaurus.org/
MOA1	SCLC-MOA1; ACC-LC-49D; Aichi Cancer Center-Lung Cancer-49D	M	U	A	Lung	E	SCLC	U	U	U	U	U	Expasy - Cellosaurus. https://www.cellosaurus.org/
MOA2	SCLC-MOA2	M	U	A	Lung	E	SCLC	U	U	U	U	U	Expasy - Cellosaurus. https://www.cellosaurus.org/
Ms-1	U	U	U	A	Lung	U	SCLC	U	U	U	U	U	Expasy - Cellosaurus. https://www.cellosaurus.org/
MS-1	MS-1-L; MS1; Ms1	M	54Y	A	Lung	E	SCLC	U	U	RB1 (c.1128-2A>G, Z:Homozygous), TP53 (p.Gly244Ser, Z:Homozygous)	%: African (9.93), Native American (0.17), East Asian, North (64.82), East Asian, South (12.65), South Asian (0), European, North (5.2), European, South (7.23)	Markers: Amelogenin (X), CSF1PO (10,13), D2S1338 (23,25), D3S1358 (16), D5S818 (12,13), D7S820 (11), D8S1179 (15), D13S317 (9,12), D16S539 (9,11), D18S51 (13,17), D19S433 (14), D21S11 (29,30), FGA (22,25), Penta D (10), Penta E (17,18), TH01 (8,9.3), TPOX (8), vWA (14,19)	Expasy - Cellosaurus. https://www.cellosaurus.org/, Wellcome Sanger Institute. Cell model Passports. A Hub for Preclinical Cancer Models. https://cellmodelpassports.sanger.ac.uk/passports?tissue=lung
Ms-10	U	U	U	A	Lung	U	SCLC	U	U	U	U	U	Expasy - Cellosaurus. https://www.cellosaurus.org/
Ms-11	U	U	U	A	Lung	U	SCLC	U	U	U	U	U	Expasy - Cellosaurus. https://www.cellosaurus.org/
Ms-13	U	U	U	A	Lung	U	SCLC	U	U	U	U	U	Expasy - Cellosaurus. https://www.cellosaurus.org/
Ms-16	U	U	U	A	Lung	U	SCLC	U	U	U	U	U	Expasy - Cellosaurus. https://www.cellosaurus.org/
Ms-19	U	U	U	A	Lung	U	SCLC	U	U	U	U	U	Expasy - Cellosaurus. https://www.cellosaurus.org/
Ms-2	U	U	U	A	Lung	U	SCLC	U	U	U	U	U	Expasy - Cellosaurus. https://www.cellosaurus.org/
Ms-3	U	U	U	A	Lung	U	SCLC	U	U	U	U	U	Expasy - Cellosaurus. https://www.cellosaurus.org/
Ms-8	U	U	U	A	Lung	U	SCLC	U	U	U	U	U	Expasy - Cellosaurus. https://www.cellosaurus.org/
MS18	Ms18; MS-18	M	60Y	A	Lung	U	SCLC	U	U	TP53 (U)	U	U	(102), Expasy - Cellosaurus. https://www.cellosaurus.org/
NULC-1	NULC 1; NU-LC-1; Nagoya University-Lung Cancer-1	U	U	A	Lung	U	LUC	U	U	U	U	U	Expasy - Cellosaurus. https://www.cellosaurus.org/
NULC-2	NULC 2; NU-LC-2; Nagoya University-Lung Cancer-2	U	U	A	Lung	M Hypodermis	LUAD	U	U	U	U	U	Expasy - Cellosaurus. https://www.cellosaurus.org/
NUTLC-1	NUTLC 1; NUTLC1; Nagoya University Tumor of Lung Cancer-1	M	56Y	A	Lung	Mediastinal L	LUAD	U	U	U	U	U	Expasy - Cellosaurus. https://www.cellosaurus.org/
NUTLC-2	NUTLC 2; NUTLC2; Nagoya University Tumor of Lung Cancer-2	M	65Y	A	Lung	Mediastinal L	LULCC	U	U	U	U	U	Expasy - Cellosaurus. https://www.cellosaurus.org/
NUTLC-3	NUTLC 3; NUTLC3; Nagoya University Tumor of Lung Cancer-3	M	55Y	A	Lung	Cervical L	LUAD	U	U	U	U	U	Expasy - Cellosaurus. https://www.cellosaurus.org/
NUTLC-5	Nagoya University Tumor of Lung Cancer-5	F	65Y	A	Lung	Lung	LULCC	U	U	U	U	U	Expasy - Cellosaurus. https://www.cellosaurus.org/
OKa-C-1	Oka-C1; OKAC1	M	64Y	A	Lung	Lung	LUSQ	U	U	U	U	U	Expasy - Cellosaurus. https://www.cellosaurus.org/
OU-LC-A1	Okayama University-Lung Carcinoma-A1	M	U	A	Lung	E	LUAD	U	U	U	U	U	Expasy - Cellosaurus. https://www.cellosaurus.org/
OU-LC-A2	Okayama University-Lung Carcinoma-A2	M	U	A	Lung	E	LUAD	U	U	U	U	U	Expasy - Cellosaurus. https://www.cellosaurus.org/
OU-LC-A3	Okayama University-Lung Carcinoma-A3	M	U	A	Lung	E	LUAD	U	U	U	U	U	Expasy - Cellosaurus. https://www.cellosaurus.org/
OU-LC-A4	Okayama University-Lung Carcinoma-A4	M	U	A	Lung	E	LUAD	U	U	U	U	U	Expasy - Cellosaurus. https://www.cellosaurus.org/
OU-LC-AS1	Okayama University-Lung Carcinoma-AS1	M	U	A	Lung	Supraclavicular L	LUADSQ	U	U	U	U	U	Expasy - Cellosaurus. https://www.cellosaurus.org/
OU-LC-KI	Okayama University-Lung Carcinoma-KI	M	U	A	Lung	E	LUAD	U	U	U	U	U	Expasy - Cellosaurus. https://www.cellosaurus.org/
OU-LC-KM	Okayama University-Lung Carcinoma-KM	U	U	A	Lung	E	LUAD	U	U	U	U	U	Expasy - Cellosaurus. https://www.cellosaurus.org/
OU-LC-OK	Okayama University-Lung Carcinoma-OK	U	U	A	Lung	E	LUAD	U	U	U	U	U	Expasy - Cellosaurus. https://www.cellosaurus.org/
OU-LC-ON	Okayama University-Lung Carcinoma-ON	U	U	A	Lung	E	LUAD	U	U	U	U	U	Expasy - Cellosaurus. https://www.cellosaurus.org/
OU-LC-SK	Okayama University-Lung Carcinoma-SK	U	U	A	Lung	E	LUAD	U	U	U	U	U	Expasy - Cellosaurus. https://www.cellosaurus.org/
OUS-11 *Finite cell line	OUS11	M	73Y	A	Lung	U	SCLC	U	U	U	U	Markers: Amelogenin (X,Y), CSF1PO (10,11), D5S818 (10,11), D7S820 (10,11), D13S317 (10,11), D16S539 (10), TH01 (7), TPOX (8,11), vWA (14,17)	Expasy - Cellosaurus. https://www.cellosaurus.org/
PC-1	PC 1; PC1	U	U	A	Lung	L	LUSQ	U	U	TP53 (p.Gly334Val, Z:Unspecified)	U	U	Expasy - Cellosaurus. https://www.cellosaurus.org/
PC-10	PC 10; PC10	F	U	A	Lung	U	LUSQ	U	U	TP53 (p.Gly245Cys, Z:Unspecified)	U	U	(102), Expasy - Cellosaurus. https://www.cellosaurus.org/
PC-12	PC 12; PC12	U	U	A	Lung	U	LUPAD	U	U	U	U	U	Expasy - Cellosaurus. https://www.cellosaurus.org/
PC-13	PC 13; PC13	M	U	A	Lung	U	LULCC	U	U	EGFR (p.Leu858Arg, Z:Heterozygous), TP53 (p.Gly334Val, Z:Unspecified)	U	U	(102), Expasy - Cellosaurus. https://www.cellosaurus.org/
PC-14 *Discontiuned	PC 14; PC14	M	45Y	A	Lung	L	LUAD	U	U	EGFR (p.Glu746_Ala750del, Z:Unspecified), TP53 (p.Arg248Gln, Z:Homozygous)	%: African (0.88), Native American (0), East Asian, North (83.17), East Asian, South (13.42), South Asian (0.81), European, North (0), European, South (1.72)	Markers: Amelogenin (X), CSF1PO (11), D5S818 (11), D7S820 (10,11), D8S1179 (11,15), D13S317 (8), D16S539 (9), D18S51 (15), D21S11 (29,30), FGA (23,25), TH01 (7), TPOX (11), vWA (17)	(102,103,106), Expasy - Cellosaurus. https://www.cellosaurus.org/, Wellcome Sanger Institute. Cell model Passports. A Hub for Preclinical Cancer Models. https://cellmodelpassports.sanger.ac.uk/passports?tissue=lung
PC-3	PC-3; PC3; JPC-3; PC3JPC3	F	48Y	A	Lung	L	LUAD	U	U	EGFR (p.Leu747_Ala750delinsPro, Z:Unspecified), TP53 (p.Arg282Trp, Z:Unspecified)	%: African (0.27), Native American (0), East Asian, North (77.82), East Asian, South (20.28), South Asian (0), European, North (0), European, South (1.63)	Markers: Amelogenin (X), CSF1PO (12,15), D5S818 (12), D7S820 (11,13), D13S317 (11,12), D16S539 (10), TH01 (9), TPOX (8), vWA (14)	(103,105,106), Expasy - Cellosaurus. https://www.cellosaurus.org/, Wellcome Sanger Institute. Cell model Passports. A Hub for Preclinical Cancer Models. https://cellmodelpassports.sanger.ac.uk/passports?tissue=lung
PC-5	PC 5; PC5	U	U	A	Lung	U	SCLC	U	U	U	U	U	Expasy - Cellosaurus. https://www.cellosaurus.org/
PC-6	PC 6; PC6	U	U	A	Lung	U	SCLC	U	U	U	U	U	Expasy - Cellosaurus. https://www.cellosaurus.org/
PC-6/ADM2-1	U	U	U	A	Lung	U	SCLC	U	U	U	U	U	Expasy - Cellosaurus. https://www.cellosaurus.org/
PC-6/AMR-OH	U	U	U	A	Lung	U	SCLC	U	U	U	U	U	Expasy - Cellosaurus. https://www.cellosaurus.org/
PC-6/CDDP2-7	U	U	U	A	Lung	U	SCLC	U	U	U	U	U	Expasy - Cellosaurus. https://www.cellosaurus.org/
PC-6/CPT2-2	U	U	U	A	Lung	U	SCLC	U	U	U	U	U	Expasy - Cellosaurus. https://www.cellosaurus.org/
PC-6/FU23-26	U	U	U	A	Lung	U	SCLC	U	U	U	U	U	Expasy - Cellosaurus. https://www.cellosaurus.org/
PC-6/SN2-5	U	U	U	A	Lung	U	SCLC	U	U	U	U	U	Expasy - Cellosaurus. https://www.cellosaurus.org/
PC-6/TAX1-1	PC-6/Tax1-1	U	U	A	Lung	U	SCLC	U	U	U	U	U	Expasy - Cellosaurus. https://www.cellosaurus.org/
PC-6/VCR29-9	U	U	U	A	Lung	U	SCLC	U	U	U	U	U	Expasy - Cellosaurus. https://www.cellosaurus.org/
PC-6/VP1-1	U	U	U	A	Lung	U	SCLC	U	U	U	U	U	Expasy - Cellosaurus. https://www.cellosaurus.org/
PC-7	PC 7; PC7	M	U	A	Lung	L	LUAD	U	U	EGFR (p.Gly719Ser, Z:Unspecified), TP53 (p.His214Arg, Z:Unspecified)	U	U	(102), Expasy - Cellosaurus. https://www.cellosaurus.org/
PC-7/CPT	U	M	U	A	Lung	L	LUAD	U	U	EGFR (p.Gly719Ser, Z:Unspecified), TP53 (p.Thr729Ala, Z:Unspecified)	U	U	Expasy - Cellosaurus. https://www.cellosaurus.org/
PC-8	PC 8	U	U	A	Lung	U	LUAD	U	U	U	U	U	Expasy - Cellosaurus. https://www.cellosaurus.org/
PC-9	PC9; PC-9/S1; PC-9S1	M	45Y	A	Lung	L	LUAD	U	U	EGFR (p.Glu746_Ala750del, Z:Unspecified), TP53 (p.Arg248Gln, Z:Homozygous)	U	Markers: Amelogenin (X), CSF1PO (11), D1S1656 (15), D2S441 (11), D2S1338 (19,20), D3S1358 (16), D5S818 (11), D7S820 (10,11), D8S1179 (11,15), D10S1248 (13), D12S391 (18), D13S317 (8), D16S539 (9), D18S51 (15), D19S433 (13,15.2), D21S11 (30), D22S1045 (16,17), FGA (23), Penta D (13), Penta E (11), TH01 (7), TPOX (11), vWA (17)	(102,103), Expasy - Cellosaurus. https://www.cellosaurus.org/, Wellcome Sanger Institute. Cell model Passports. A Hub for Preclinical Cancer Models. https://cellmodelpassports.sanger.ac.uk/passports?tissue=lung
PC-9-GR-high	U	M	45Y	A	Lung	L	LUAD	U	U	EGFR (p.Glu746_Ala750del, Z:Unspecified), TP53 (p.Arg248Gln, Z:Homozygous)	U	U	Expasy - Cellosaurus. https://www.cellosaurus.org/
PC-9-GR-step	U	M	45Y	A	Lung	L	LUAD	U	U	EGFR (p.Glu746_Ala750del, Z:Unspecified), TP53 (p.Arg248Gln, Z:Homozygous)	U	U	Expasy - Cellosaurus. https://www.cellosaurus.org/
PC-9/BR	PC-9BR; PC-9/BRc1; PC-9BRc1	M	45Y	A	Lung	L	LUAD	U	U	EGFR (p.Glu746_Ala750del, Z:Unspecified), TP53 (p.Arg248Gln, Z:Homozygous)	U	U	Expasy - Cellosaurus. https://www.cellosaurus.org/
PC-9/CDDP	U	M	45Y	A	Lung	L	LUAD	U	U	EGFR (p.Glu746_Ala750del, Z:Unspecified), TP53 (p.Arg248Gln, Z:Homozygous)	U	U	Expasy - Cellosaurus. https://www.cellosaurus.org/
PC-9/DR1	PC-9 DR1	M	45Y	A	Lung	L	LUAD	U	U	EGFR (p.Glu746_Ala750del, Z:Unspecified), TP53 (p.Arg248Gln, Z:Homozygous)	U	U	Expasy - Cellosaurus. https://www.cellosaurus.org/
PC-9/DR2	PC-9 DR2	M	45Y	A	Lung	L	LUAD	U	U	EGFR (p.Glu746_Ala750del, Z:Unspecified), TP53 (p.Arg248Gln, Z:Homozygous)	U	U	Expasy - Cellosaurus. https://www.cellosaurus.org/
PC-9/DR3	PC-9 DR3	M	45Y	A	Lung	L	LUAD	U	U	EGFR (p.Glu746_Ala750del, Z:Unspecified), TP53 (p.Arg248Gln, Z:Homozygous)	U	U	Expasy - Cellosaurus. https://www.cellosaurus.org/
PC-9/DR4	PC-9 DR4	M	45Y	A	Lung	L	LUAD	U	U	EGFR (p.Glu746_Ala750del, Z:Unspecified), TP53 (p.Arg248Gln, Z:Homozygous)	U	U	Expasy - Cellosaurus. https://www.cellosaurus.org/
PC-9/DR5	PC-9 DR5	M	45Y	A	Lung	L	LUAD	U	U	EGFR (p.Glu746_Ala750del, Z:Unspecified), TP53 (p.Arg248Gln, Z:Homozygous)	U	U	Expasy - Cellosaurus. https://www.cellosaurus.org/
PC-9/DR6	PC-9 DR6	M	45Y	A	Lung	L	LUAD	U	U	EGFR (p.Glu746_Ala750del, Z:Unspecified), TP53 (p.Arg248Gln, Z:Homozygous)	U	U	Expasy - Cellosaurus. https://www.cellosaurus.org/
PC-9/ER/WR	U	M	45Y	A	Lung	L	LUAD	U	U	EGFR (p.Glu746_Ala750del, Z:Unspecified), TP53 (p.Arg248Gln, Z:Homozygous)	U	U	Expasy - Cellosaurus. https://www.cellosaurus.org/
PC-9/ER1	PC-9-ER1; PC9-ER1	M	45Y	A	Lung	L	LUAD	U	U	EGFR (p.Glu746_Ala750del, Z:Unspecified), TP53 (p.Arg248Gln, Z:Homozygous)	U	U	Expasy - Cellosaurus. https://www.cellosaurus.org/
PC-9/ER3	PC-9-ER3	M	45Y	A	Lung	L	LUAD	U	U	EGFR (p.Glu746_Ala750del, Z:Unspecified), TP53 (p.Arg248Gln, Z:Homozygous)	U	U	Expasy - Cellosaurus. https://www.cellosaurus.org/
PC-9/f14	U	M	45Y	A	Lung	L	LUAD	U	U	EGFR (p.Glu746_Ala750del, Z:Unspecified), TP53 (p.Arg248Gln, Z:Homozygous)	U	U	Expasy - Cellosaurus. https://www.cellosaurus.org/
PC-9/f9	U	M	45Y	A	Lung	L	LUAD	U	U	EGFR (p.Glu746_Ala750del, Z:Unspecified), TP53 (p.Arg248Gln, Z:Homozygous)	U	U	Expasy - Cellosaurus. https://www.cellosaurus.org/
PC-9/GR/WR	U	M	45Y	A	Lung	L	LUAD	U	U	EGFR (p.Glu746_Ala750del, Z:Unspecified), TP53 (p.Arg248Gln, Z:Homozygous)	U	U	Expasy - Cellosaurus. https://www.cellosaurus.org/
PC-9/GR1	PC-9 GR1	M	45Y	A	Lung	L	LUAD	U	U	EGFR (p.Glu746_Ala750del, Z:Unspecified), TP53 (p.Arg248Gln, Z:Homozygous)	U	U	Expasy - Cellosaurus. https://www.cellosaurus.org/
PC-9/GR2	PC-9 GR2	M	45Y	A	Lung	L	LUAD	U	U	EGFR (p.Glu746_Ala750del, Z:Unspecified), TP53 (p.Arg248Gln, Z:Homozygous)	U	U	Expasy - Cellosaurus. https://www.cellosaurus.org/
PC-9/GR3	PC-9 GR3	M	45Y	A	Lung	L	LUAD	U	U	EGFR (p.Glu746_Ala750del, Z:Unspecified), TP53 (p.Arg248Gln, Z:Homozygous)	U	U	Expasy - Cellosaurus. https://www.cellosaurus.org/
PC-9/GR4	PC-9 GR4; PC9GR4; GR4	M	45Y	A	Lung	L	LUAD	U	U	EGFR (p.Glu746_Ala750del, Z:Unspecified), TP53 (p.Arg248Gln, Z:Homozygous)	U	U	Expasy - Cellosaurus. https://www.cellosaurus.org/
PC-9/GR5	PC-9 GR5	M	45Y	A	Lung	L	LUAD	U	U	EGFR (p.Glu746_Ala750del, Z:Unspecified), TP53 (p.Arg248Gln, Z:Homozygous)	U	U	Expasy - Cellosaurus. https://www.cellosaurus.org/
PC-9/GR6	PC-9 GR6	M	45Y	A	Lung	L	LUAD	U	U	EGFR (p.Glu746_Ala750del, Z:Unspecified), TP53 (p.Arg248Gln, Z:Homozygous)	U	U	Expasy - Cellosaurus. https://www.cellosaurus.org/
PC-9/IR	PC-9-IR; PC9-IR; PC9/IR; PC9IR; PC9/gef	M	45Y	A	Lung	L	LUAD	U	U	EGFR (p.Glu746_Ala750del, Z:Unspecified), TP53 (p.Arg248Gln, Z:Homozygous)	U	U	Expasy - Cellosaurus. https://www.cellosaurus.org/
PC-9/R	PC-9R; PC-9/ER; PC-9ER	M	45Y	A	Lung	L	LUAD	U	U	EGFR (p.Glu746_Ala750del and p.Thr790Met, Z:Unspecified), TP53 (p.Arg248Gln, Z:Homozygous)	U	U	Expasy - Cellosaurus. https://www.cellosaurus.org/
PC-9/S2	PC-9S2	M	45Y	A	Lung	L	LUAD	U	U	EGFR (p.Glu746_Ala750del, Z:Unspecified), TP53 (p.Arg248Gln, Z:Homozygous)	U	U	Expasy - Cellosaurus. https://www.cellosaurus.org/
PC-9/WR	U	M	45Y	A	Lung	L	LUAD	U	U	EGFR (p.Glu746_Ala750del, Z:Unspecified), TP53 (p.Arg248Gln, Z:Homozygous)	U	U	Expasy - Cellosaurus. https://www.cellosaurus.org/
PC-9/WZR09	WZR09; WZR9	M	45Y	A	Lung	L	LUAD	U	U	EGFR (p.Glu746_Ala750del, Z:Unspecified), TP53 (p.Arg248Gln, Z:Homozygous)	U	U	Expasy - Cellosaurus. https://www.cellosaurus.org/
PC-9/WZR10	WZR10	M	45Y	A	Lung	L	LUAD	U	U	EGFR (p.Glu746_Ala750del, Z:Unspecified), TP53 (p.Arg248Gln, Z:Homozygous)	U	U	Expasy - Cellosaurus. https://www.cellosaurus.org/
PC-9/WZR11	WZR11	M	45Y	A	Lung	L	LUAD	U	U	EGFR (p.Glu746_Ala750del, Z:Unspecified), TP53 (p.Arg248Gln, Z:Homozygous)	U	U	Expasy - Cellosaurus. https://www.cellosaurus.org/
PC-9/WZR12	WZR12	M	45Y	A	Lung	L	LUAD	U	U	EGFR (p.Glu746_Ala750del, Z:Unspecified), TP53 (p.Arg248Gln, Z:Homozygous)	U	U	Expasy - Cellosaurus. https://www.cellosaurus.org/
PC-9/ZD	PC9 ZD	M	45Y	A	Lung	L	LUAD	U	U	EGFR (p.Glu746_Ala750del, Z:Unspecified), TP53 (p.Arg248Gln, Z:Homozygous)	U	U	Expasy - Cellosaurus. https://www.cellosaurus.org/
PC14Br *Discontiuned	U	M	45Y	A	Lung	L	LUAD	U	U	EGFR (p.Glu746_Ala750del, Z:Unspecified), TP53 (p.Arg248Gln, Z:Homozygous)	U	U	Expasy - Cellosaurus. https://www.cellosaurus.org/
PC14HM *Discontiuned	U	M	45Y	A	Lung	L	LUAD	U	U	EGFR (p.Glu746_Ala750del, Z:Unspecified), TP53 (p.Arg248Gln, Z:Homozygous)	U	U	Expasy - Cellosaurus. https://www.cellosaurus.org/
PC14PE6 *Discontiuned	PC14-PE6; PC14/PE6	M	45Y	A	Lung	L	LUAD	U	U	EGFR (p.Glu746_Ala750del, Z:Unspecified), TP53 (p.Arg248Gln, Z:Homozygous)	U	U	Expasy - Cellosaurus. https://www.cellosaurus.org/
PC14PE6/AS2 *Discontiuned	U	M	45Y	A	Lung	L	LUAD	U	U	EGFR (p.Glu746_Ala750del, Z:Unspecified), TP53 (p.Arg248Gln, Z:Homozygous)	U	U	Expasy - Cellosaurus. https://www.cellosaurus.org/
PC9-DPE2	U	M	45Y	A	Lung	L	LUAD	U	U	EGFR (p.Glu746_Ala750del, Z:Unspecified), TP53 (p.Arg248Gln, Z:Homozygous)	U	U	Expasy - Cellosaurus. https://www.cellosaurus.org/
PC9-TGL	U	M	45Y	A	Lung	L	LUAD	U	U	EGFR (p.Glu746_Ala750del, Z:Unspecified), TP53 (p.Arg248Gln, Z:Homozygous)	U	U	Expasy - Cellosaurus. https://www.cellosaurus.org/
PC9/TS1	U	M	45Y	A	Lung	L	LUAD	U	U	EGFR (p.Glu746_Ala750del, Z:Unspecified), TP53 (p.Arg248Gln, Z:Homozygous)	U	U	Expasy - Cellosaurus. https://www.cellosaurus.org/
PC9/TS2	U	M	45Y	A	Lung	L	LUAD	U	U	EGFR (p.Glu746_Ala750del, Z:Unspecified), TP53 (p.Arg248Gln, Z:Homozygous)	U	U	Expasy - Cellosaurus. https://www.cellosaurus.org/
PG (Chinese)	U	M	65Y	A	Lung	E	LUGCC	U	U	U	U	U	Expasy - Cellosaurus. https://www.cellosaurus.org/
PG-49 (Chinese)	PG49	U	U	A	Lung	U	NSCLC	U	U	U	U	U	Expasy - Cellosaurus. https://www.cellosaurus.org/
PG-BE1 (Chinese)	PGBE1	M	65Y	A	Lung	E	LUGCC	U	U	U	U	U	Expasy - Cellosaurus. https://www.cellosaurus.org/
PG-CL3 (Chinese)	PGCL3	M	65Y	A	Lung	E	LUGCC	U	U	U	U	U	Expasy - Cellosaurus. https://www.cellosaurus.org/
PG-LH7 (Chinese)	PGLH7	M	65Y	A	Lung	E	LUGCC	U	U	U	U	Markers: Amelogenin (X), CSF1PO (12,13), D2S1338 (18), D3S1358 (16,17), D5S818 (11), D7S820 (9), D8S1179 (13,15), D13S317 (12), D16S539 (13), D18S51 (14), D19S433 (13,15.2), D21S11 (29), FGA (19), TH01 (7), TPOX (11,12), vWA (18)	Expasy - Cellosaurus. https://www.cellosaurus.org/
QG-56	QG 56; QG56	U	U	A	Lung	U	LUSQ	U	U	TP53 (p.Arg249Ser, Z:Unspecified)	U	U	Expasy - Cellosaurus. https://www.cellosaurus.org/
QG-90	QG 90; QG90	U	U	A	Lung	U	SCLC	U	U	TP53 (p.Arg249Ser, Z:Unspecified)	U	U	Expasy - Cellosaurus. https://www.cellosaurus.org/
QG-95	QG95	U	U	A	Lung	U	LUSQ	U	U	U	U	U	Expasy - Cellosaurus. https://www.cellosaurus.org/
QG-96	QG 96; QG96	U	U	A	Lung	U	SCLC	U	U	U	U	U	Expasy - Cellosaurus. https://www.cellosaurus.org/
RERF-LC-A1	RERF-LC-AI; RERF-LCAI; RERFLCAI; AOI; Radiation Effects Research Foundation-Lung Cancer-AI	M	U	A	Lung	E	LUSQ	U	U	EGFR (p.Leu858Arg, Z:Unspecified), TP53 (p.Gln104Ter, Z:Homozygous)	%: African (0.35), Native American (0), East Asian, North (91.19), East Asian, South (6.87), South Asian (0.45), European, North (1.14), European, South (0)	Markers: Amelogenin (X), CSF1PO (10), D5S818 (11), D7S820 (8,12), D8S1179 (12,14), D13S317 (12), D16S539 (10), D18S51 (21), D21S11 (29,32.2), FGA (25), TH01 (7), TPOX (11), vWA (17)	(103), Expasy - Cellosaurus. https://www.cellosaurus.org/, Wellcome Sanger Institute. Cell model Passports. A Hub for Preclinical Cancer Models. https://cellmodelpassports.sanger.ac.uk/passports?tissue=lung
RERF-LC-Ad1	RERF-LC-AD1; RERFLCAD1; RERFLCAd1; Radiation Effects Research Foundation-Lung Cancer-Adenocarcinoma 1	M	70Y	A	Lung	Lung	LUAD	U	U	KRAS (p.Gly12Ala, Z:Heterozygous), TERT (c.1-124C>T, Z:Unspecified), TP53 (p.Pro278Phe, Z:Unspecified)	%: African (0), Native American (0), East Asian, North (76.75), East Asian, South (22.67), South Asian (0), European, North (0), European, South (0.57)	Markers: Amelogenin (X), CSF1PO (12,13), D5S818 (12), D7S820 (11,12), D13S317 (13), D16S539 (9,12), TH01 (6,9), TPOX (8,11), vWA (14,17)	(103), Expasy - Cellosaurus. https://www.cellosaurus.org/, Wellcome Sanger Institute. Cell model Passports. A Hub for Preclinical Cancer Models. https://cellmodelpassports.sanger.ac.uk/passports?tissue=lung
RERF-LC-Ad2	RERF-LC-AD2; RERFLCAD2; RERFLCAd2; Radiation Effects Research Foundation-Lung Cancer-Adenocarcinoma 2	M	U	A	Lung	U	LUAD	U	U	EGFR (p.Leu747_Ala750delinsPro, Z:Unspecified), KRAS (p.Gly12Val, Z:Homozygous), TP53 (p.Ala159Val, Z:Homozygous)		Markers: Amelogenin (X,Y), CSF1PO (12), D5S818 (10,12), D7S820 (11), D13S317 (8,12), D16S539 (11), TH01 (6,9), TPOX (8), vWA (16)	(103), Expasy - Cellosaurus. https://www.cellosaurus.org/, Wellcome Sanger Institute. Cell model Passports. A Hub for Preclinical Cancer Models. https://cellmodelpassports.sanger.ac.uk/passports?tissue=lung
RERF-LC-FM	LC-FM; RERFLCFM; Radiation Effects Research Foundation-Lung Cancer-FM	M	U	A	Lung	E	SCLC	U	U	TP53 (p.Arg175His, Z:Homozygous)	%: African (0.25), Native American (0), East Asian, North (77.86), East Asian, South (20.45), South Asian (0.87), European, North (0), European, South (0.57)	Markers: Amelogenin (X,Y), CSF1PO (12), D5S818 (10), D7S820 (11,12), D13S317 (9), D16S539 (11), TH01 (9.3), TPOX (8,9), vWA (18,19)	Expasy - Cellosaurus. https://www.cellosaurus.org/, Wellcome Sanger Institute. Cell model Passports. A Hub for Preclinical Cancer Models. https://cellmodelpassports.sanger.ac.uk/passports?tissue=lung
RERF-LC-KJ	RERFLCKJ; KJ; Radiation Effects Research Foundation-Lung Cancer-KJ	M	78Y	A	Lung	U	LUAD	U	U	TP53 (p.Glu224Valfs, Z:Unspecified)	%: African (3.56), Native American (0), East Asian, North (81.6), East Asian, South (9.57), South Asian (0), European, North (0), European, South (5.26)	Markers: Amelogenin (X,Y), CSF1PO (12), D3S1358 (17), D5S818 (10), D7S820 (10,11), D8S1179 (12,14), D13S317 (10), D16S539 (11), D18S51 (12), D21S11 (29), FGA (21,26), Penta D (10), Penta E (11,17), TH01 (7,9), TPOX (11), vWA (17)	(103,105), Expasy - Cellosaurus. https://www.cellosaurus.org/, Wellcome Sanger Institute. Cell model Passports. A Hub for Preclinical Cancer Models. https://cellmodelpassports.sanger.ac.uk/passports?tissue=lung
RERF-LC-KJ/CMV-Luc	U	M	78Y	A	Lung	U	LUAD	U	U	TP53 (p.Glu224Valfs, Z:Unspecified)	U	Markers: Amelogenin (X,Y), CSF1PO (12), D5S818 (10), D7S820 (10,11), D13S317 (10), D16S539 (11), TH01 (7,9), TPOX (11), vWA (17)	Expasy - Cellosaurus. https://www.cellosaurus.org/
RERF-LC-MA *Discontiuned	RERF-LCMA; LC-MA; LCMA; Radiation Effects Research Foundation-Lung Cancer-MA; Matsushima	M	65Y	A	Lung	E	LUSQ	U	U	TP53 (p.Glu298Ter, Z:Homozygous)	U	Markers: Amelogenin (X,Y), CSF1PO (12), D5S818 (11), D7S820 (8), D13S317 (11), D16S539 (13,14), TH01 (6,10), TPOX (8), vWA (14)	Expasy - Cellosaurus. https://www.cellosaurus.org/, Wellcome Sanger Institute. Cell model Passports. A Hub for Preclinical Cancer Models. https://cellmodelpassports.sanger.ac.uk/passports?tissue=lung
RERF-LC-MK	Radiation Effects Research Foundation-Lung Cancer-MK	U	U	A	Lung	U	NSCLC	U	U	U	U	U	Expasy - Cellosaurus. https://www.cellosaurus.org/
RERF-LC-MS	RERF-LCMS; RERFLCMS; LC-MS; LCMS; Radiation Effects Research Foundation-Lung Cancer-MS	M	U	A	Lung	U	LUAD	U	U	TP53 (p.Arg248Leu, Z:Unspecified)	%: African (1.74), Native American (0.17), East Asian, North (85.02), East Asian, South (8.67), South Asian (0), European, North (0), European, South (4.39)	Markers: Amelogenin (X,Y), CSF1PO (12,13), D3S1358 (16), D5S818 (10,13), D7S820 (11,12), D8S1179 (11,14), D13S317 (10), D16S539 (12), D18S51 (16), D21S11 (30), FGA (24), Penta D (10), Penta E (14,15), TH01 (7), TPOX (8,11), vWA (16)	(102,103,105,106), Expasy - Cellosaurus. https://www.cellosaurus.org/, Wellcome Sanger Institute. Cell model Passports. A Hub for Preclinical Cancer Models. https://cellmodelpassports.sanger.ac.uk/passports?tissue=lung
RERF-LC-MT	Radiation Effects Research Foundation-Lung Cancer-MT	U	U	A	Lung	U	LUAD	U	U	U	U	U	Expasy - Cellosaurus. https://www.cellosaurus.org/
RERF-LC-Sq1	RERF-LC-Sq-1; RERFLCSQ1; RERFLCSq1; Radiation Effects Research Foundation-Lung Cancer-Squamous 1	F	74Y	A	Lung	U	LUSQ	U	U	PIK3CA (p.Glu545Lys, Z:Heterozygous)	%: African (0), Native American (0), East Asian, North (81.28), East Asian, South (17.4), South Asian (0), European, North (0), European, South (1.32)	Markers: Amelogenin (X), CSF1PO (9,11), D5S818 (13), D7S820 (11,12), D13S317 (9), D16S539 (9,11), TH01 (9), TPOX (8,11), vWA (17)	(103,106), Expasy - Cellosaurus. https://www.cellosaurus.org/, Wellcome Sanger Institute. Cell model Passports. A Hub for Preclinical Cancer Models. https://cellmodelpassports.sanger.ac.uk/passports?tissue=lung
RERF-LC-Sq1/CMV-Luc	RERF-LC-Sq1 CMV-Luc	F	74Y	A	Lung	U	LUSQ	U	U	PIK3CA (p.Glu545Lys, Z:Heterozygous)	%: African (0), Native American (0), East Asian, North (81.28), East Asian, South (17.4), South Asian (0), European, North (0), European, South (1.32)	Markers: Amelogenin (X), CSF1PO (9,11), D5S818 (13), D7S820 (11,12), D13S317 (9), D16S539 (9,11), TH01 (9), TPOX (8,11), vWA (17)	Expasy - Cellosaurus. https://www.cellosaurus.org/
RPC-9	RPC9	M	45Y	A	Lung	L	LUAD	U	U	EGFR (p.Glu746_Ala750del, Z:Unspecified), TP53 (p.Arg248Gln, Z:Homozygous)	U	U	Expasy - Cellosaurus. https://www.cellosaurus.org/
S-1	S 1; S1	U	U	A	Lung	U	SCLC	U	U	U	U	Markers: Amelogenin (X), CSF1PO (12), D5S818 (11), D7S820 (8,11), D13S317 (11,12), D16S539 (12), TH01 (7), TPOX (8,11), vWA (14,16)	Expasy - Cellosaurus. https://www.cellosaurus.org/
S-2	S 2; S2	M	U	A	Lung	Lung	SCLC	U	U	U	U	Markers: Amelogenin (X,Y), CSF1PO (10), D5S818 (12), D7S820 (11,13), D13S317 (12,13), D16S539 (8,11), TH01 (7,9), TPOX (8,11), vWA (17,18)	Expasy - Cellosaurus. https://www.cellosaurus.org/
SBC-1	SBC1	M	46Y	A	Lung	U	SCLC	U	U	CREBBP (p.Gly48Ter, Z:Heterozygous), RB1 (p.Glu112Ter, Z:Homozygous), TP53 (p.Lys120Ter, Z:Homozygous)	%: African (0), Native American (0.47), East Asian, North (73.66), East Asian, South (25.87), South Asian (0), European, North (0), European, South (0)	Markers: Amelogenin (X), CSF1PO (10,12), D5S818 (9,11), D7S820 (11,12), D13S317 (12), D16S539 (9), TH01 (8,9), TPOX (8), vWA (14,17)	Expasy - Cellosaurus. https://www.cellosaurus.org/, Wellcome Sanger Institute. Cell model Passports. A Hub for Preclinical Cancer Models. https://cellmodelpassports.sanger.ac.uk/passports?tissue=lung
SBC-10	U	U	U	A	Lung	U	SCLC	U	U	U	U	U	Expasy - Cellosaurus. https://www.cellosaurus.org/
SBC-2	U	M	46Y	A	Lung	Lung	SCLC	U	U	U	U	Markers: Amelogenin (X), CSF1PO (10,12), D5S818 (9,11), D7S820 (11,12), D13S317 (12), D16S539 (9), TH01 (8,9), TPOX (8), vWA (14,17)	Expasy - Cellosaurus. https://www.cellosaurus.org/
SBC-3	SBC3	M	24Y	A	Lung	M Bone Marrow	SCLC	U	U	U	%: African (0), Native American (0.39), East Asian, North (77.93), East Asian, South (21.68), South Asian (0), European, North (0), European, South (0)	Markers: Amelogenin (X,Y), CSF1PO (10,12), D5S818 (12,13), D7S820 (12,13), D13S317 (11,12), D16S539 (9), TH01 (6,7), TPOX (8,11), vWA (18)	Expasy - Cellosaurus. https://www.cellosaurus.org/, Wellcome Sanger Institute. Cell model Passports. A Hub for Preclinical Cancer Models. https://cellmodelpassports.sanger.ac.uk/passports?tissue=lung
SBC-3/ADM	U	M	24Y	A	Lung	M Bone Marrow	SCLC	U	U	U	U	U	Expasy - Cellosaurus. https://www.cellosaurus.org/
SBC-3/ADM100	SBC-3/ADM 100	M	24Y	A	Lung	M Bone Marrow	SCLC	U	U	U	U	U	Expasy - Cellosaurus. https://www.cellosaurus.org/
SBC-3/CDDP	U	M	24Y	A	Lung	M Bone Marrow	SCLC	U	U	U	U	U	Expasy - Cellosaurus. https://www.cellosaurus.org/
SBC-3/DXCL1	U	M	24Y	A	Lung	M Bone Marrow	SCLC	U	U	U	U	U	Expasy - Cellosaurus. https://www.cellosaurus.org/
SBC-3/ETP	U	M	24Y	A	Lung	M Bone Marrow	SCLC	U	U	U	U	U	Expasy - Cellosaurus. https://www.cellosaurus.org/
SBC-3/SN-38	U	M	24Y	A	Lung	M Bone Marrow	SCLC	U	U	U	U	U	Expasy - Cellosaurus. https://www.cellosaurus.org/
SBC-4	SBC4	M	U	A	Lung	M Bone Marrow	SCLC	U	U	U	U	U	Expasy - Cellosaurus. https://www.cellosaurus.org/
SBC-5	SBC5	M	65Y	A	Lung	E	SCLC	U	U	DLG2 (Ex7-9del, Z:Homozygous), TP53 (p.Arg248Leu, Z:Homozygous)	%: African (0.28), Native American (0), East Asian, North (78.17), East Asian, South (20.72), South Asian (0.15), European, North (0.14), European, South (0.54)	Markers: Amelogenin (X,Y), CSF1PO (10), D5S818 (10,11), D7S820 (8,11), D13S317 (8,10), D16S539 (12), TH01 (6), TPOX (9,12), vWA (14,18)	(103,106), Expasy - Cellosaurus. https://www.cellosaurus.org/, Wellcome Sanger Institute. Cell model Passports. A Hub for Preclinical Cancer Models. https://cellmodelpassports.sanger.ac.uk/passports?tissue=lung
SBC-6	U	U	U	A	Lung	E	SCLC	U	U	U	U	U	Expasy - Cellosaurus. https://www.cellosaurus.org/
SBC-7	SBC7	U	U	A	Lung	Pericardial effusion	SCLC	U	U	U	U	U	Expasy - Cellosaurus. https://www.cellosaurus.org/
SBC-9A	SBC-9	U	U	A	Lung	Pericardial effusion	SCLC	U	U	U	U	U	Expasy - Cellosaurus. https://www.cellosaurus.org/
SBC-9B	SBC9B	U	U	A	Lung	U	SCLC	U	U	U	U	U	Expasy - Cellosaurus. https://www.cellosaurus.org/
SCLC-J1	U	M	47Y	A	Lung	E	SCLC	U	U	ARID1B (p.Gly1111Val, Z:Homozygous), RB1 (p.Leu218Val, Z:Homozygous)	U	U	Expasy - Cellosaurus. https://www.cellosaurus.org/
SCLC-R1	U	M	65Y	A	Lung	Supraclavicular L	SCLC	U	U	U	U	U	Expasy - Cellosaurus. https://www.cellosaurus.org/
SH-224	U	F	71Y	A	Lung	Lung	LUAD	U	U	U	U	U	(109), Expasy - Cellosaurus. https://www.cellosaurus.org/
SH-289	U	F	58Y	A	Lung	E	LUAD	U	U	U	U	U	(109), Expasy - Cellosaurus. https://www.cellosaurus.org/
SH-405	U	M	63Y	A	Lung	Lung	NSCLC	U	U	U	U	U	(109), Expasy - Cellosaurus. https://www.cellosaurus.org/
SH-416	U	F	57Y	A	Lung	Lung	LUSQ	U	U	EGFR (p.Leu747_Thr751del, Z:Unspecified)	U	U	(109), Expasy - Cellosaurus. https://www.cellosaurus.org/
SH-437	U	M	49Y	A	Lung	Lung	LULCC	U	U	EGFR (p.Pro848Leu, Z:Unspecified)	U	U	(109), Expasy - Cellosaurus. https://www.cellosaurus.org/
SH-450	U	M	59Y	A	Lung	Lung	LUADSQ	U	U	U	U	U	(109), Expasy - Cellosaurus. https://www.cellosaurus.org/
SH-498	U	M	53Y	A	Lung	Lung	SCLC	U	U	U	U	U	(109), Expasy - Cellosaurus. https://www.cellosaurus.org/
SH-543	U	F	62Y	A	Lung	Lung	LUAD	U	U	U	U	U	(109), Expasy - Cellosaurus. https://www.cellosaurus.org/
SK3/VP16	U	M	U	A	Lung	Pericardial effusion	SCLC	U	U	U	U	U	Expasy - Cellosaurus. https://www.cellosaurus.org/
Sq-1	SQ-1; SQ1; Sq1	M	U	A	Lung	U	LUSQ	U	U	EGFR (p.Leu858Arg, Z:Heterozygous), TP53 (c.375+2T>C, Z:Heterozygous)	%: African (0.4), Native American (0), East Asian, North (81.37), East Asian, South (17.66), South Asian (0.56), European, North (0), European, South (0)	Markers: Amelogenin (X,Y), CSF1PO (11,13), D5S818 (12,13), D7S820 (8,13), D13S317 (8), D16S539 (9,12), TH01 (7), TPOX (8,11), vWA (19)	(102,103,106), Expasy - Cellosaurus. https://www.cellosaurus.org/, Wellcome Sanger Institute. Cell model Passports. A Hub for Preclinical Cancer Models. https://cellmodelpassports.sanger.ac.uk/passports?tissue=lung
Sq-19	SQ-19; Sq19	U	U	A	Lung	U	LUSQ	U	U	U	U	U	Expasy - Cellosaurus. https://www.cellosaurus.org/
SS-1	U	F	37Y	A	Lung	Lung	SCLC	U	U	U	U	U	Expasy - Cellosaurus. https://www.cellosaurus.org/
STC 1	STC-1; STC1	M	76Y	A	Lung	E	SCLC	U	U	U	U	Markers: Amelogenin (X,Y), CSF1PO (10,12), D5S818 (12,13), D7S820 (9,10), D13S317 (12), D16S539 (9), TH01 (6,9), TPOX (8,11), vWA (16,18)	Expasy - Cellosaurus. https://www.cellosaurus.org/
STC1/CDDP	U	M	76Y	A	Lung	E	SCLC	U	U	U	U	U	Expasy - Cellosaurus. https://www.cellosaurus.org/
T3M-10	T3M10	M	40Y	A	Lung	L	LULCC	U	U	KRAS (p.Gly12Asp, Z:Heterozygous), TP53 (p.Ala161Thr, Z:Homozygous)	%: African (1.75), Native American (0), East Asian, North (84.13), East Asian, South (11.41), South Asian (0), European, North (0), European, South (2.71)	Markers: Amelogenin (X,Y), CSF1PO (11,12), D5S818 (11), D7S820 (11,14), D13S317 (11), D16S539 (9,10), TH01 (6,9), TPOX (8), vWA (16,18)	(103), Expasy - Cellosaurus. https://www.cellosaurus.org/, Wellcome Sanger Institute. Cell model Passports. A Hub for Preclinical Cancer Models. https://cellmodelpassports.sanger.ac.uk/passports?tissue=lung
T3M-11	T3M11	M	U	A	Lung	Lung	SCLC	U	U	U	U	Markers: Amelogenin (X,Y), CSF1PO (10,11), D5S818 (10,13), D7S820 (8,12), D13S317 (9,12), D16S539 (10,13), TH01 (6,7), TPOX (8,9), vWA (18)	Expasy - Cellosaurus. https://www.cellosaurus.org/
T3M-15	U	M	U	A	Lung	Lung	LULCC	U	U	U	U	U	Expasy - Cellosaurus. https://www.cellosaurus.org/
XLA-07 (Chinese)	Xuanwei Lung Adenocarcinoma-07	F	U	A	Lung	Lung	LUAD	U	U	U	U	U	Expasy - Cellosaurus. https://www.cellosaurus.org/
XWLC-05 (Chinese)	XuanWei Lung Cancer-05	F	68Y	A	Lung	Lung	LUAD	U	U	U	U	U	Expasy - Cellosaurus. https://www.cellosaurus.org/
Y-ML-1B (Japan)	U	M	70Y	A	Lung	Lung	LULCC	U	Received no prior therapy	TP53 (p.Glu204Ter, c.610>T)	U	U	(102) Expasy - Cellosaurus. https://www.cellosaurus.org/
YTMLC-90 (Chinese)	YTMLC 90	M	U	A	Lung	U	LUSQ	U	U	U	U	U	Expasy - Cellosaurus. https://www.cellosaurus.org/
*=Discontinued	U=Unknown	F=Female	Y=Years	A=Asian		E=Effusion	LUAD=Adenocarcinoma	U=Unknown	U=Unknown	U=Unknown	U=Unknown	STR=Short tandem repeats
**=Reported to be contaminated		M=Male	U=Unknown			L=Lymph node	LUADSQ=Adenosquamous			Z=Zygosity		U=Unknown
		U=Unknown				M=Metastasis	LUC=Carcinoma
						U=Unknown	LUCART=Carcinoid tumor
							LUGCC=Giant cell carcinoma
							LULCC=Large cell carcinoma
							LULCNEC=Large cell neuroendocrine carcinoma
							LUMEC=Mucoepidermoid carcinoma
							LUPAD=Papillary adenocarcinoma
							LUPMC=Pleiomorphic carcinoma
							NSCLC=Non-small cell lung cancer
							SCLC=Small cell lung cancer

## Sheet: 1D Unknown Race Cell Lines
Unknown Cell lines	Alternative Names	Patient Sex	Patient Age	Patient Race/Ethnicity	Cancer Organ of Origin	Site Collected	Histological Subtype	Smoking History	Clinical Information	Molecular Information	Ancestry Information	STR	References
273T	U	F	88Y	U	Lung	Lung	LUSQ	U	U	EGFR (p.Tyr727Cys, Z:Unspecified)	U	U	Expasy - Cellosaurus. https://www.cellosaurus.org/
471L	U	U	U	U	Lung	Lung	LUAD	U	U	U	U	U	Expasy - Cellosaurus. https://www.cellosaurus.org/
81-86T	U	U	66Y	U	Lung	Lung	LULCC	U	U	U	U	U	Expasy - Cellosaurus. https://www.cellosaurus.org/
936T	U	M	78Y	U	Lung	Lung	LUSQ	U	U	U	U	U	Expasy - Cellosaurus. https://www.cellosaurus.org/
AE1	AE 1	M	62Y	U	Lung	E	SCLC	U	U	U	U	U	Expasy - Cellosaurus. https://www.cellosaurus.org/
AE2	AE 2	M	62Y	U	Lung	E	SCLC	U	U	U	U	U	Expasy - Cellosaurus. https://www.cellosaurus.org/
AE3	AE 3	M	62Y	U	Lung	E	SCLC	U	U	U	U	U	Expasy - Cellosaurus. https://www.cellosaurus.org/
BKZ-1	BKZ1; Bethel Kaltschmidt Zelllinie-1	F	71Y	U	Lung	Lung	LUCART	U	U	U	U	U	Expasy - Cellosaurus. https://www.cellosaurus.org/
Calu-2	U	M	U	U	Lung	U	LUAD	U	U	U	U	U	Expasy - Cellosaurus. https://www.cellosaurus.org/
Calu-4	U	U	U	U	Lung	U	SCLC	U	U	U	U	U	Expasy - Cellosaurus. https://www.cellosaurus.org/
Calu-5	CALU-5; CaLu-05	U	U	U	Lung	M Lung	LUAD	U	U	U	U	U	Expasy - Cellosaurus. https://www.cellosaurus.org/
COLO 699	COLO-699; Colo-699; COLO #699; Colo699; COLO699; Colorado 699	F	57Y	U	Lung	E	LUAD	U	U	TP53 (p.Arg248Gln, Z:Homozygous)	U	U	(103,105), Expasy - Cellosaurus. https://www.cellosaurus.org/. Wellcome Sanger Institute. Cell model Passports. A Hub for Preclinical Cancer Models. https://cellmodelpassports.sanger.ac.uk/passports?tissue=lung
COR-L103	COR L103; Cor L103; CORL103	M	71Y	U	Lung	U	SCLC	U	U	U	U	U	Expasy - Cellosaurus. https://www.cellosaurus.org/
COR-L26	CORL26	F	U	U	Lung	M Bone Marrow	SCLC	U	U	U	U	U	(105), Expasy - Cellosaurus. https://www.cellosaurus.org/
COR-L266	U	U	U	U	Lung	U	SCLC	U	U	U	U	U	Expasy - Cellosaurus. https://www.cellosaurus.org/
COR-L27	Cor L27	U	U	U	Lung	M Bone Marrow	SCLC	U	U	U	U	U	Expasy - Cellosaurus. https://www.cellosaurus.org/
COR-L283R *Discontiuned	CORL283R	U	U	U	Lung	U	LUC	U	U	U	U	U	Expasy - Cellosaurus. https://www.cellosaurus.org/
COR-L30	U	U	U	U	Lung	M Bone Marrow	SCLC	U	U	U	U	U	Expasy - Cellosaurus. https://www.cellosaurus.org/
COR-L31	COR L31; Cor L31	U	U	U	Lung	M Bone Marrow	SCLC	U	U	U	U	U	Expasy - Cellosaurus. https://www.cellosaurus.org/
COR-L41	U	U	U	U	Lung	E	SCLC	U	U	U	U	U	Expasy - Cellosaurus. https://www.cellosaurus.org/
COR-L42	COR L42; Cor L42	U	U	U	Lung	M Bone Marrow	SCLC	U	U	U	U	U	Expasy - Cellosaurus. https://www.cellosaurus.org/
COR-L54	U	U	U	U	Lung	L	SCLC	U	U	U	U	U	Expasy - Cellosaurus. https://www.cellosaurus.org/
COR-L59	U	U	U	U	Lung	L	SCLC	U	U	U	U	U	Expasy - Cellosaurus. https://www.cellosaurus.org/
COR-L64	CORL64	U	U	U	Lung	M Bone Marrow	SCLC	U	U	U	U	U	Expasy - Cellosaurus. https://www.cellosaurus.org/
COR-L65	U	U	U	U	Lung	M Bone Marrow	SCLC	U	U	U	U	U	Expasy - Cellosaurus. https://www.cellosaurus.org/
COR-L71	U	U	U	U	Lung	M Bone Marrow	SCLC	U	U	U	U	U	Expasy - Cellosaurus. https://www.cellosaurus.org/
COR-L80	U	U	U	U	Lung	M Bone Marrow	SCLC	U	U	U	U	U	Expasy - Cellosaurus. https://www.cellosaurus.org/
COR-L84	U	U	U	U	Lung	M Bone Marrow	SCLC	U	U	U	U	U	Expasy - Cellosaurus. https://www.cellosaurus.org/
COR-L96-CAR	COR-L96CAR; CORL96CAR	U	U	U	Lung	U	SCLC	U	U	U	U	U	Expasy - Cellosaurus. https://www.cellosaurus.org/
DFCI-LU011 *Discontiuned	DFCILU-011; DFCI-LU-011; Dana-Farber Cancer Institute-LUng 011	M	53Y	U	Lung	E	LUAD	U	U	EGFR (p.Leu747_Glu749del, Z:Unspecified)	U	U	ATCC: The Global Bioresource Center. https://www.atcc.org/. Expasy - Cellosaurus. https://www.cellosaurus.org/
DFCI024 *Discontiuned	DFCI 024; DFCI.024; Dana-Farber Cancer Institute 024	F	U	U	Lung	E	LUAD	U	U	U	U	U	(47,103), Expasy - Cellosaurus. https://www.cellosaurus.org/
DFCI032	DFCI 032; DFCI.032; Dana-Farber Cancer Institute 032	F	U	U	Lung	E	LUAD	U	U	U	U	U	(47), Expasy - Cellosaurus. https://www.cellosaurus.org/
DG1	DG 1	M	53Y	U	Lung	Lung	NSCLC	U	U	U	U	U	Expasy - Cellosaurus. https://www.cellosaurus.org/
DG2	DG 2	M	53Y	U	Lung	Lung	NSCLC	U	U	U	U	U	Expasy - Cellosaurus. https://www.cellosaurus.org/
DG3	DG 3	M	53Y	U	Lung	E	NSCLC	U	U	U	U	U	Expasy - Cellosaurus. https://www.cellosaurus.org/
DLKP	Dublin Lung patient KP	M	52Y	U	Lung	L	LUSQ	U	U	U	U	U	Expasy - Cellosaurus. https://www.cellosaurus.org/
DLKP-A	U	M	52Y	U	Lung	L	LUSQ	U	U	U	U	U	Expasy - Cellosaurus. https://www.cellosaurus.org/
DLKP-A10	U	M	52Y	U	Lung	L	LUSQ	U	U	U	U	U	Expasy - Cellosaurus. https://www.cellosaurus.org/
DLKP-A2B	U	M	52Y	U	Lung	L	LUSQ	U	U	U	U	U	Expasy - Cellosaurus. https://www.cellosaurus.org/
DLKP-A5F	U	M	52Y	U	Lung	L	LUSQ	U	U	U	U	U	Expasy - Cellosaurus. https://www.cellosaurus.org/
DLKP-I	U	M	52Y	U	Lung	L	LUSQ	U	U	U	U	U	Expasy - Cellosaurus. https://www.cellosaurus.org/
DLKP-M	U	M	52Y	U	Lung	L	LUSQ	U	U	U	U	U	Expasy - Cellosaurus. https://www.cellosaurus.org/
DLKP-Mitox	DLKP-MITOX	M	52Y	U	Lung	L	LUSQ	U	U	U	U	U	Expasy - Cellosaurus. https://www.cellosaurus.org/
DLKP-SQ	U	M	52Y	U	Lung	L	LUSQ	U	U	U	U	U	Expasy - Cellosaurus. https://www.cellosaurus.org/
DLRP	Dublin Lung patient RP	M	61Y	U	Lung	Cervical L	LUSQ	U	U	U	U	U	Expasy - Cellosaurus. https://www.cellosaurus.org/
DMS 106	U	U	U	U	Lung	M Bone Marrow	SCLC	U	U	U	U	U	Expasy - Cellosaurus. https://www.cellosaurus.org/
DMS 139	U	U	U	U	Lung	M Bone Marrow	SCLC	U	U	U	U	U	Expasy - Cellosaurus. https://www.cellosaurus.org/
DMS 148	U	U	U	U	Lung	Liver	SCLC	U	U	U	U	U	Expasy - Cellosaurus. https://www.cellosaurus.org/
DMS 149	U	U	U	U	Lung	U	SCLC	U	U	U	U	U	Expasy - Cellosaurus. https://www.cellosaurus.org/
DMS 154	U	M	44Y	U	Lung	L	SCLC	U	U	U	U	U	Expasy - Cellosaurus. https://www.cellosaurus.org/
DMS 187	U	U	U	U	Lung	M Bone Marrow	SCLC	U	U	U	U	U	Expasy - Cellosaurus. https://www.cellosaurus.org/
DMS 217	U	U	U	U	Lung	Pericardial Mass	SCLC	U	U	U	U	U	Expasy - Cellosaurus. https://www.cellosaurus.org/
DMS 235	U	U	U	U	Lung	M Bone Marrow	SCLC	U	U	U	U	U	Expasy - Cellosaurus. https://www.cellosaurus.org/
DMS 240	DMS-240; DMS240	U	U	U	Lung	U	SCLC	U	U	U	U	U	Expasy - Cellosaurus. https://www.cellosaurus.org/
DMS 406	DMS-406; DMS406	U	U	U	Lung	U	SCLC	U	U	U	U	U	Expasy - Cellosaurus. https://www.cellosaurus.org/
DMS 44	U	M	62Y	U	Lung	M Bone Marrow	SCLC	U	U	U	U	U	Expasy - Cellosaurus. https://www.cellosaurus.org/
DMS 456	DMS-456; DMS456	U	U	U	Lung	U	SCLC	U	U	U	U	U	Expasy - Cellosaurus. https://www.cellosaurus.org/
DMS 47	U	U	U	U	Lung	Liver	SCLC	U	U	U	U	U	Expasy - Cellosaurus. https://www.cellosaurus.org/
DMS 55	U	U	U	U	Lung	M Bone Marrow	SCLC	U	U	U	U	U	Expasy - Cellosaurus. https://www.cellosaurus.org/
GLC-1	GLC 1; GLC1; OC-Roi	M	59Y	U	Lung	E	SCLC	U	U	U	U	U	Expasy - Cellosaurus. https://www.cellosaurus.org/
GLC-1-M13	GLC1-M13; GLC1 M13; GLC1M13; GLC-1-13	M	59Y	U	Lung	E	SCLC	U	U	U	U	U	Expasy - Cellosaurus. https://www.cellosaurus.org/
GLC-11	GLC 11; GLC11	U	U	U	Lung	U	SCLC	U	U	U	U	U	Expasy - Cellosaurus. https://www.cellosaurus.org/
GLC-12	GLC 12; GLC12	M	64Y	U	Lung	L	SCLC	U	U	U	U	U	Expasy - Cellosaurus. https://www.cellosaurus.org/
GLC-14	GLC 14; GLC14	F	55Y	U	Lung	Supraclavicular L	SCLC	U	U	TP53 (p.Arg273Leu, Z:Unspecified)	U	U	Expasy - Cellosaurus. https://www.cellosaurus.org/
GLC-15	U	U	U	U	Lung	U	SCLC	U	U	U	U	U	Expasy - Cellosaurus. https://www.cellosaurus.org/
GLC-16	GLC 16; GLC16	F	56Y	U	Lung	U	SCLC	U	U	U	U	U	Expasy - Cellosaurus. https://www.cellosaurus.org/
GLC-19	GLC 19; GLC19	F	56Y	U	Lung	U	SCLC	U	U	U	U	U	Expasy - Cellosaurus. https://www.cellosaurus.org/
GLC-2	GLC 2; GLC2; OC-Ny; OC-NYH; NYH	M	41Y	U	Lung	E	SCLC	U	U	TP53 (Ex8del14, Z:Unspecified)	U	U	Expasy - Cellosaurus. https://www.cellosaurus.org/
GLC-20	GLC 20; GLC20	M	67Y	U	Lung	U	SCLC	U	U	U	U	U	Expasy - Cellosaurus. https://www.cellosaurus.org/
GLC-22	GLC 22; GLC22	M	50Y	U	Lung	U	SCLC	U	U	U	U	U	Expasy - Cellosaurus. https://www.cellosaurus.org/
GLC-26	GLC 26; GLC26	U	U	U	Lung	U	SCLC	U	U	U	U	U	Expasy - Cellosaurus. https://www.cellosaurus.org/
GLC-28	GLC 28; GLC28	U	U	U	Lung	U	SCLC	U	U	TP53 (p.Arg282Trp, Z:Unspecified)	U	U	Expasy - Cellosaurus. https://www.cellosaurus.org/
GLC-3	GLC 3; GLC3; OC-Tol; OC-TOL	M	61Y	U	Lung	E	SCLC	U	U	TP53 (p.Trp53Ter, Z:Unspecified)	U	U	Expasy - Cellosaurus. https://www.cellosaurus.org/
GLC-33	GLC 33; GLC33	F	62Y	U	Lung	Supraclavicular L	SCLC	U	U	U	U	U	Expasy - Cellosaurus. https://www.cellosaurus.org/
GLC-34	GLC 34; GLC34	U	U	U	Lung	U	SCLC	U	U	U	U	U	Expasy - Cellosaurus. https://www.cellosaurus.org/
GLC-35	GLC35	U	U	U	Lung	U	SCLC	U	U	TP53 (p.Trp146Ter and p.Arg175His, Z:Unspecified)	U	U	Expasy - Cellosaurus. https://www.cellosaurus.org/
GLC-36	GLC 36; GLC36	F	U	U	Lung	U	SCLC	U	U	TP53 (p.Arg158Leu, Z:Unspecified)	U	U	Expasy - Cellosaurus. https://www.cellosaurus.org/
GLC-4	GLC 4; GLC4	M	U	U	Lung	E	SCLC	U	U	TP53 (p.Lys132Glu , Z:Unspecified)	U	U	Expasy - Cellosaurus. https://www.cellosaurus.org/
GLC-42	GLC 42; GLC42	U	U	U	Lung	U	SCLC	U	U	TP53 (p.Ile332Serfs*13, Z:Unspecified)	U	U	Expasy - Cellosaurus. https://www.cellosaurus.org/
GLC-44	GLC44	U	U	U	Lung	U	SCLC	U	U	TP53 (p.Glu326Ter, Z:Unspecified)	U	U	Expasy - Cellosaurus. https://www.cellosaurus.org/
GLC-45	GLC45	U	U	U	Lung	U	SCLC	U	U	TP53 (p.Val218Gly, Z:Unspecified)	U	U	Expasy - Cellosaurus. https://www.cellosaurus.org/
GLC-5	GLC5	U	U	U	Lung	U	SCLC	U	U	U	U	U	Expasy - Cellosaurus. https://www.cellosaurus.org/
GLC-7	GLC 7; GLC7	U	U	U	Lung	U	SCLC	U	U	TP53 (p.Gln144Pro, Z: Unspecified)	U	U	Expasy - Cellosaurus. https://www.cellosaurus.org/
GLC-8	GLC 8; GLC8	U	U	U	Lung	U	SCLC	U	U	TP53 (p.Arg280Gly, Z:Unspecified)	U	U	Expasy - Cellosaurus. https://www.cellosaurus.org/
GLC-A1	GLCA1	U	U	U	Lung	U	LUAD	U	U	U	U	U	Expasy - Cellosaurus. https://www.cellosaurus.org/
GLC-A2	GLCA2	U	U	U	Lung	U	LUAD	U	U	TP53 (p.Arg273Cys, Z:Unspecified)	U	U	Expasy - Cellosaurus. https://www.cellosaurus.org/
GLC-A3	GLCA3	U	U	U	Lung	U	LUAD	U	U	U	U	U	Expasy - Cellosaurus. https://www.cellosaurus.org/
GLC-P1	GLCP1	U	U	U	Lung	U	LUSQ	U	U	TP53 (p.Arg248Leu and p.Glu349Ter, Z:Unspecified)	U	U	Expasy - Cellosaurus. https://www.cellosaurus.org/
GLC-P2	U	U	U	U	Lung	U	LUSQ	U	U	U	U	U	Expasy - Cellosaurus. https://www.cellosaurus.org/
H1650-ER1	U	M	27Y	U	Lung	E	LUAD	U	U	EGFR (p.Glu746_Ala750del, Z:Heterozygous), TP53 (c.673-2A>G, Z:Homozygous)	U	U	Expasy - Cellosaurus. https://www.cellosaurus.org/
HCC1438	HCC-1438; Hamon Cancer Center 1438	M	43Y	U	Lung	U	LULCC	U	U	TP53 (p.Lys139fs, Z:Unspecified)	U	U	(103), Expasy - Cellosaurus. https://www.cellosaurus.org/. Wellcome Sanger Institute. Cell model Passports. A Hub for Preclinical Cancer Models. https://cellmodelpassports.sanger.ac.uk/passports?tissue=lung
HCC1588	HCC-1588; Hamon Cancer Center 1588	F	63Y	U	Lung	Lung	LUSQ	U	U	TP53 (c.886_910del25, Z:Unspecified)	U	U	(103), Expasy - Cellosaurus. https://www.cellosaurus.org/. Wellcome Sanger Institute. Cell model Passports. A Hub for Preclinical Cancer Models. https://cellmodelpassports.sanger.ac.uk/passports?tissue=lung
HCC1833	HCC-1833; Hamon Cancer Center 1833	F	69Y	U	Lung	Lung	LUAD	U	U	TP53 (p.Thr284_Glu286del, Z:Unspecified)	U	U	(103,106), Expasy - Cellosaurus. https://www.cellosaurus.org/. Wellcome Sanger Institute. Cell model Passports. A Hub for Preclinical Cancer Models. https://cellmodelpassports.sanger.ac.uk/passports?tissue=lung
HCC2108	HCC-2108; Hamon Cancer Center 2108	M	U	U	Lung	Lung	LUAD	U	U	KRAS (p.Gln61His, Z:Homozygous), TP53 (p.Gly154Val, Z:Homozygous)	U	U	(103), Expasy - Cellosaurus. https://www.cellosaurus.org/. Wellcome Sanger Institute. Cell model Passports. A Hub for Preclinical Cancer Models. https://cellmodelpassports.sanger.ac.uk/passports?tissue=lung
HCC2374	HCC-2374; Hamon Cancer Center 2374	F	69Y	U	Lung	U	LULCC	U	U	U	U	U	(47), Expasy - Cellosaurus. https://www.cellosaurus.org/. Wellcome Sanger Institute. Cell model Passports. A Hub for Preclinical Cancer Models. https://cellmodelpassports.sanger.ac.uk/passports?tissue=lung
HCC515	HCC-515; HCC0515; Hamon Cancer Center 515	F	39Y	U	Lung	L	LUAD	U	U	CDKN2A (p.Asp84His, Z:Homozygous), KRAS (p.Gly13Asp, Z:Heterozygous), TP53 (p.Leu194Phe, Z:Homozygous)	U	U	(47,102,103,105), Expasy - Cellosaurus. https://www.cellosaurus.org/. Wellcome Sanger Institute. Cell model Passports. A Hub for Preclinical Cancer Models. https://cellmodelpassports.sanger.ac.uk/passports?tissue=lung
HCC970	HCC-970; HCC0970; Hamon Cancer Center 970	M	62Y	U	Lung	Lung	SCLC	U	U	U	U	U	(47), Expasy - Cellosaurus. https://www.cellosaurus.org/
HCC193	HCC-193; HCC0193; Hamon Cancer Center 193	F	80Y	U	Lung	Lung	LUAD	U	U	TP53 (p.Arg248Gln, Z:Unspecified)	U	U	(47,102,105), Expasy - Cellosaurus. https://www.cellosaurus.org/
HCC2429	Hamon Cancer Center 2429	F	34Y	U	Lung	U	NSCLC	U	U	TP53 (p.Arg267Gln, Z:Homozygous)	U	U	(47,103), Expasy - Cellosaurus. https://www.cellosaurus.org/. Wellcome Sanger Institute. Cell model Passports. A Hub for Preclinical Cancer Models. https://cellmodelpassports.sanger.ac.uk/passports?tissue=lung
HCC2450	HCC-2450; Hamon Cancer Center 2450	M	52Y	U	Lung	Lung	LUSQ	U	U	PIK3CA (p.His1047Arg, Z:Heterozygous), TP53 (p.Arg249Thr, Z:Homozygous)	U	U	(47,103), Expasy - Cellosaurus. https://www.cellosaurus.org/. Wellcome Sanger Institute. Cell model Passports. A Hub for Preclinical Cancer Models. https://cellmodelpassports.sanger.ac.uk/passports?tissue=lung
HCC461	HCC0461; Hamon Cancer Center 461	M	69Y	U	Lung	Lung	LUAD	U	U	KRAS (p.Gly12Asp, Z:Heterozygous), TP53 (p.Ser149Profs*21 and p.Arg267Gln, Z:Heterozygous)	U	U	(47,103,105), Expasy - Cellosaurus. https://www.cellosaurus.org/. Wellcome Sanger Institute. Cell model Passports. A Hub for Preclinical Cancer Models. https://cellmodelpassports.sanger.ac.uk/passports?tissue=lung
HOP-18	HOP 18; Hop 18; HOP18; Hop18; Hopkins-18	M	U	U	Lung	U	LULCC	U	U	U	U	U	Expasy - Cellosaurus. https://www.cellosaurus.org/
HOP-19	Hop 19; Hopkins-19	U	U	U	Lung	U	LUAD	U	U	U	U	U	Expasy - Cellosaurus. https://www.cellosaurus.org/
HOP-27	Hop 27; Hopkins-27	U	U	U	Lung	U	LULCC	U	U	U	U	U	Expasy - Cellosaurus. https://www.cellosaurus.org/
HS-24	HS 24	M	U	U	Lung	U	LUSQ	U	U	U	U	U	Expasy - Cellosaurus. https://www.cellosaurus.org/
HROBML03	U	M	U	U	Lung	E	LULCC	U	U	U	U	U	Expasy - Cellosaurus. https://www.cellosaurus.org/
IGR-BLA	Institut Gustave Roussy-BLA	F	58Y	U	Lung	Lung	LULCC	U	U	U	U	U	Expasy - Cellosaurus. https://www.cellosaurus.org/
IGR-HEU	IGR-Heu; Institut Gustave Roussy-HEU	M	62Y	U	Lung	Lung	LULCC	U	U	TP53 (p.Lys132Asn, Z:Unspecified)	U	U	Expasy - Cellosaurus. https://www.cellosaurus.org/
IGR-PUB	Institut Gustave Roussy-PUB	M	65Y	U	Lung	Lung	LUAD	U	U	U	U	U	Expasy - Cellosaurus. https://www.cellosaurus.org/
INER-37	Instituto Nacional de Enfermedades Respiratorias-37	U	U	U	Lung	E	LUAD	U	U	U	U	U	Expasy - Cellosaurus. https://www.cellosaurus.org/
INER-51	Instituto Nacional de Enfermedades Respiratorias-51	U	U	U	Lung	E	LUAD	U	U	U	U	U	Expasy - Cellosaurus. https://www.cellosaurus.org/
LB11-SCLC/OC1	LB11/OC1; OC1	U	U	U	Lung	U	SCLC	U	U	U	U	U	Expasy - Cellosaurus. https://www.cellosaurus.org/
LB129-SLCL	LB-129-SLCL	M	58Y	U	Lung	Mediastinal L	SCLC	U	U	U	U	U	Expasy - Cellosaurus. https://www.cellosaurus.org/
LB37-NSLCL	LB-37-NSLCL	M	55Y	U	Lung	L	LUSQ	U	U	U	U	U	Expasy - Cellosaurus. https://www.cellosaurus.org/
LC-D1	U	U	U	U	Lung	M Bone Marrow	LUC	U	U	U	U	U	Expasy - Cellosaurus. https://www.cellosaurus.org/
LC-M1	U	U	U	U	Lung	M Bone Marrow	LUC	U	U	U	U	U	Expasy - Cellosaurus. https://www.cellosaurus.org/
LC-T	U	F	U	U	Lung	U	LUAD	U	U	U	U	U	Expasy - Cellosaurus. https://www.cellosaurus.org/
LX-1 *Discontiuned	U	M	U	U	Lung	U	LUC	U	U	U	U	U	Expasy - Cellosaurus. https://www.cellosaurus.org/
LXF 297	LXF297; LXF-297	U	U	U	Lung	U	LUAD	U	U	U	U	U	Expasy - Cellosaurus. https://www.cellosaurus.org/
LXFA 629L	LXFA629; LXFA 629; LXF 629L	U	U	U	Lung	U	LUAD	U	U	U	U	U	Expasy - Cellosaurus. https://www.cellosaurus.org/
LXFL 529L	LXFL-529L; LXFL529L; LXF 529 L; LXFL-529; LXFL 529; LXFL529; LXF 529	U	U	U	Lung	U	NSCLC	U	U	U	U	U	(105), Expasy - Cellosaurus. https://www.cellosaurus.org/
Maben	U	M	69Y	U	Lung	E	LUAD	U	U	U	U	U	Expasy - Cellosaurus. https://www.cellosaurus.org/
MAR	Mar; MA-R	U	U	U	Lung	Lung	SCLC	U	U	U	U	U	Expasy - Cellosaurus. https://www.cellosaurus.org/
MM-1	U	U	U	U	Lung	E	SCLC	U	U	U	U	U	Expasy - Cellosaurus. https://www.cellosaurus.org/
MOR	MOR/P	U	U	U	Lung	U	LUAD	U	U	U	U	U	(105), Expasy - Cellosaurus. https://www.cellosaurus.org/. Wellcome Sanger Institute. Cell model Passports. A Hub for Preclinical Cancer Models. https://cellmodelpassports.sanger.ac.uk/passports?tissue=lung
MOR/0.2R	U	U	U	U	Lung	U	LUAD	U	U	U	U	U	Expasy - Cellosaurus. https://www.cellosaurus.org/
MOR/0.4R	U	U	U	U	Lung	U	LUAD	U	U	U	U	U	Expasy - Cellosaurus. https://www.cellosaurus.org/
MR-103	MR 103	U	U	U	Lung	E	SCLC	U	U	U	U	U	Expasy - Cellosaurus. https://www.cellosaurus.org/
MR-13	MR 13	M	U	U	Lung	Lung	LUAD	U	U	U	U	U	Expasy - Cellosaurus. https://www.cellosaurus.org/
MR-16	MR 16	M	U	U	Lung	M Bone Marrow	SCLC	U	U	U	U	U	Expasy - Cellosaurus. https://www.cellosaurus.org/
MR-2	MR 2	M	U	U	Lung	Lung	LULCC	U	U	U	U	U	Expasy - Cellosaurus. https://www.cellosaurus.org/
MR-20	MR 20	M	U	U	Lung	Lung	LUSQ	U	U	U	U	U	Expasy - Cellosaurus. https://www.cellosaurus.org/
MR-21	MR 21; MR21	U	U	U	Lung	U	SCLC	U	U	U	U	U	Expasy - Cellosaurus. https://www.cellosaurus.org/
MR-22	MR 22	M	U	U	Lung	E	SCLC	U	U	U	U	U	Expasy - Cellosaurus. https://www.cellosaurus.org/
MR-25	MR 25	M	U	U	Lung	Lung	LUSQ	U	U	U	U	U	Expasy - Cellosaurus. https://www.cellosaurus.org/
MR-26	MR 26	M	U	U	Lung	M Bone Marrow	SCLC	U	U	U	U	U	Expasy - Cellosaurus. https://www.cellosaurus.org/
MR-27	MR 27	M	U	U	Lung	E	SCLC	U	U	U	U	U	Expasy - Cellosaurus. https://www.cellosaurus.org/
MR-28	MR 28	M	U	U	Lung	M Bone Marrow	SCLC	U	U	U	U	U	Expasy - Cellosaurus. https://www.cellosaurus.org/
MR-32	MR 32	M	U	U	Lung	Lung	LUSQ	U	U	U	U	U	Expasy - Cellosaurus. https://www.cellosaurus.org/
MR-33	MR 33	M	U	U	Lung	Lung	LUSQ	U	U	U	U	U	Expasy - Cellosaurus. https://www.cellosaurus.org/
MR-4	MR 4	M	U	U	Lung	Lung	LUAD	U	U	U	U	U	Expasy - Cellosaurus. https://www.cellosaurus.org/
MR-5	MR 5	M	U	U	Lung	Lung	LUAD	U	U	U	U	U	Expasy - Cellosaurus. https://www.cellosaurus.org/
MR-50	MR 50	M	U	U	Lung	Lung	LUSQ	U	U	U	U	U	Expasy - Cellosaurus. https://www.cellosaurus.org/
MR-55	MR 55	M	U	U	Lung	Lung	SCLC	U	U	U	U	U	Expasy - Cellosaurus. https://www.cellosaurus.org/
MR-58	MR 58	M	U	U	Lung	Lung	LULCC	U	U	U	U	U	Expasy - Cellosaurus. https://www.cellosaurus.org/
MR-65	MR 65; MR65	M	U	U	Lung	Lung	LUSQ	U	U	U	U	U	Expasy - Cellosaurus. https://www.cellosaurus.org/
MR-7	MR 7	M	U	U	Lung	Lung	LULCC	U	U	U	U	U	Expasy - Cellosaurus. https://www.cellosaurus.org/
MR-8	MR 8	M	U	U	Lung	Lung	LULCC	U	U	U	U	U	Expasy - Cellosaurus. https://www.cellosaurus.org/
MR-86	MR 86	U	U	U	Lung	E	SCLC	U	U	U	U	U	Expasy - Cellosaurus. https://www.cellosaurus.org/
MR-9	MR 9	M	U	U	Lung	Lung	LUSQ	U	U	U	U	U	Expasy - Cellosaurus. https://www.cellosaurus.org/
MR-90	MR 90	U	U	U	Lung	Lung	LUSQ	U	U	U	U	U	Expasy - Cellosaurus. https://www.cellosaurus.org/
MR-97	MR 97	U	U	U	Lung	Lung	LULCC	U	U	U	U	U	Expasy - Cellosaurus. https://www.cellosaurus.org/
MZ-LC-1	MainZ-Lung Cancer-1	U	U	U	Lung	U	LUC	U	U	U	U	U	Expasy - Cellosaurus. https://www.cellosaurus.org/
NCI-H60 *Discontiuned	H60; H-60	F	U	U	Lung	Lung	SCLC	U	U	PIK3CA (Z:Heterozygous), TP53 (Z:Unspecified)	U	U	(45,107), ATCC: The Global Bioresource Center. https://www.atcc.org/. Expasy - Cellosaurus. https://www.cellosaurus.org/
NCI-H123	H123; H-123	M	67Y	U	Lung	L	SCLC	U	U	U	U	U	(45,107), ATCC: The Global Bioresource Center. https://www.atcc.org/. Expasy - Cellosaurus. https://www.cellosaurus.org/
NCI-H157 *Discontiuned	NCl-H157; NCI H157; H157; H-157; NCI-157	M	59Y	U	Lung	U	LUSQ	U	U	CDKN2A (Z:Unspecified), KRAS (Z:Unspecified), TP53 (Z:Unspecified)	U	U	(107), ATCC: The Global Bioresource Center. https://www.atcc.org/. Expasy - Cellosaurus. https://www.cellosaurus.org/
NCI-N177	N177; N-177	F	53Y	U	Lung	Lung	SCLC	U	U	U	U	U	(107), ATCC: The Global Bioresource Center. https://www.atcc.org/. Expasy - Cellosaurus. https://www.cellosaurus.org/
NCI-N179	N179; N-179	F	U	U	Lung	Lung	SCLC	U	U	U	U	U	(45,107), ATCC: The Global Bioresource Center. https://www.atcc.org/. Expasy - Cellosaurus. https://www.cellosaurus.org/
NCI-H182	H182; H-182	F	53Y	U	Lung	L	SCLC	U	U	U	U	U	(45,107), ATCC: The Global Bioresource Center. https://www.atcc.org/. Expasy - Cellosaurus. https://www.cellosaurus.org/
NCI-N230	N230; N-230	F	U	U	Lung	Lung	SCLC	U	U	U	U	U	(45,107), ATCC: The Global Bioresource Center. https://www.atcc.org/. Expasy - Cellosaurus. https://www.cellosaurus.org/
NCI-N231	NCI-N-231; N231; N-231; NCI-H231; H231	F	U	U	Lung	Lung	SCLC	U	U	HGNC (Z:Unspecified)	U	U	(45,107), ATCC: The Global Bioresource Center. https://www.atcc.org/. Expasy - Cellosaurus. https://www.cellosaurus.org/
NCI-H249 *Discontiuned	H249; H-249; NCIH249	M	55Y	U	Lung	E	SCLC	U	U	PIK3CA (Z:Heterozygous), RB1 (Z:Homozygous), TP53 (Z:Homozygous)	U	U	(45,107), ATCC: The Global Bioresource Center. https://www.atcc.org/. Expasy - Cellosaurus. https://www.cellosaurus.org/
NCI-H285 *Discontiuned	H285; H-285	M	35Y	U	Lung	L	SCLC	U	U	U	U	U	(45,107), ATCC: The Global Bioresource Center. https://www.atcc.org/. Expasy - Cellosaurus. https://www.cellosaurus.org/
NCI-H289	H289; H-289	F	45Y	U	Lung	E	SCLC	U	U	U	U	U	(45,47,107), Expasy - Cellosaurus. https://www.cellosaurus.org/
NCI-H298	H298; H-298	M	41Y	U	Lung	E	SCLC	U	U	U	U	U	(45,107), Expasy - Cellosaurus. https://www.cellosaurus.org/
NCI-H324	H324; H-324	M	63Y	U	Lung	E	LUAD	U	U	TP53 (Z:Unspecified)	U	U	(47,107), Expasy - Cellosaurus. https://www.cellosaurus.org/
NCI-H360	H360; H-360	M	U	U	Lung	M Hypodermis	SCLC	U	U	U	U	U	(45,107), Expasy - Cellosaurus. https://www.cellosaurus.org/
NCI-H369	H369; H-369	M	51Y	U	Lung	M Bone Marrow	SCLC	U	U	U	U	U	(45,107), Expasy - Cellosaurus. https://www.cellosaurus.org/
NCI-H372	H372; H-372	M	59Y	U	Lung	M Bone Marrow	SCLC	U	U	U	U	U	(45,107), Expasy - Cellosaurus. https://www.cellosaurus.org/
NCI-H379	H379; H-379	F	66Y	U	Lung	E	SCLC	U	U	U	U	U	(107), Expasy - Cellosaurus. https://www.cellosaurus.org/
NCI-N408	N408; N-408	M	55Y	U	Lung	M Liver	SCLC	U	U	U	U	U	(45,107), Expasy - Cellosaurus. https://www.cellosaurus.org/
NCI-N417 *Discontiuned	NCI-N-417; NCI N417; N-417; N417; NCIN417; NCI417N; NCI-H417; H-417; H417; NCI-N417D; N417D; N417d	F	U	U	Lung	Lung	SCLC	U	U	PIK3CA (Z:Heterozygous), TP53 (Z:Unspecified)	U	U	(45,107), Expasy - Cellosaurus. https://www.cellosaurus.org/
NCI-H432	H432; H-432	M	U	U	Lung	M Hypodermis	SCLC	U	U	U	U	U	(45,107), Expasy - Cellosaurus. https://www.cellosaurus.org/
NCI-H433	H433; H-433	M	U	U	Lung	M Hypodermis	SCLC	U	U	U	U	U	(45,107), Expasy - Cellosaurus. https://www.cellosaurus.org/
NCI-H449	H449; H-449	F	70Y	U	Lung	M Bone Marrow	SCLC	U	U	U	U	U	(45,107), Expasy - Cellosaurus. https://www.cellosaurus.org/
NCI-H450	H450; H-450	F	70Y	U	Lung	L	SCLC	U	U	U	U	U	(45,107), Expasy - Cellosaurus. https://www.cellosaurus.org/
NCI-H462	H462; H-462	M	40Y	U	Lung	M Bone Marrow	SCLC	U	U	U	U	U	(45,107), Expasy - Cellosaurus. https://www.cellosaurus.org/
NCI-H463	H463; H-463	M	40Y	U	Lung	M Bone Marrow	SCLC	U	U	U	U	U	(45,107), Expasy - Cellosaurus. https://www.cellosaurus.org/
NCI-N464	N464; N-464	U	U	U	Lung	U	SCLC	U	U	U	U	U	(45,107), Expasy - Cellosaurus. https://www.cellosaurus.org/
NCI-H478	H478; H-478	F	U	U	Lung	Lung	SCLC	U	U	U	U	U	(45,107), Expasy - Cellosaurus. https://www.cellosaurus.org/
NCI-H568	H568; H-568	M	71Y	U	Lung	L	SCLC	U	U	U	U	U	(45,107), Expasy - Cellosaurus. https://www.cellosaurus.org/
NCI-H578	H578; H-578	M	54Y	U	Lung	L	SCLC	U	U	U	U	U	(45,107), Expasy - Cellosaurus. https://www.cellosaurus.org/
NCI-H580	H580; H-580	M	51Y	U	Lung	M Bone Marrow	SCLC	U	U	U	U	U	(45,107), Expasy - Cellosaurus. https://www.cellosaurus.org/
NCI-N592 *Discontiuned	N592; N-592; NCI-H592; H592; H-592; NCIN592	M	55Y	U	Lung	E	SCLC	U	U	PIK3CA (Z:Heterozygous), RB1 (Z:Homozygous), TP53 (Z:Homozygous)	U	U	(45,107), Expasy - Cellosaurus. https://www.cellosaurus.org/
NCI-H606	H606; H-606	M	37Y	U	Lung	E	SCLC	U	U	U	U	U	(45,107), Expasy - Cellosaurus. https://www.cellosaurus.org/
NCI-H615	H615; H-615	M	56Y	U	Lung	L	SCLC	U	U	U	U	U	(107), Expasy - Cellosaurus. https://www.cellosaurus.org/
NCI-H618	H618; H-618	M	48Y	U	Lung	M Bone Marrow	SCLC	U	U	U	U	U	(45,107), Expasy - Cellosaurus. https://www.cellosaurus.org/
NCI-H620	H620; H-620	M	61Y	U	Lung	M Bone Marrow	SCLC	U	U	U	U	U	(45,107), Expasy - Cellosaurus. https://www.cellosaurus.org/
NCI-H640	H640; H-640	F	60Y	U	Lung	Lung	LULCC	U	U	U	U	U	(107), Expasy - Cellosaurus. https://www.cellosaurus.org/
NCI-H678	H678; H-678	M	69Y	U	Lung	E	SCLC	U	U	U	U	U	(107), Expasy - Cellosaurus. https://www.cellosaurus.org/
NCI-H679 *Discontiuned	H679; H-679	M	65Y	U	Lung	U	LUCART	U	U	TP53 (Z:unspecified)	U	U	(107), Expasy - Cellosaurus. https://www.cellosaurus.org/
NCI-H689 *Discontiuned	H689; H-689	M	53Y	U	Lung	E	SCLC	U	U	U	U	U	(107), Expasy - Cellosaurus. https://www.cellosaurus.org/
NCI-H726	H726; H-726	F	57Y	U	Lung	E	LUAD	U	U	U	U	U	(107), Expasy - Cellosaurus. https://www.cellosaurus.org/
NCI-H738 *Discontiuned	H738; H-738	M	67Y	U	Lung	U	SCLC	U	U	U	U	U	(107), Expasy - Cellosaurus. https://www.cellosaurus.org/
NCI-H792	H792; H-792	M	62Y	U	Lung	U	SCLC	U	U	U	U	U	(107), Expasy - Cellosaurus. https://www.cellosaurus.org/
NCI-H862 *Discontiuned	H862; H-862	F	U	U	Lung	U	SCLC	U	U	U	U	U	(107), Expasy - Cellosaurus. https://www.cellosaurus.org/
NCI-H890	H890; H-890	F	59Y	U	Lung	M Bone Marrow	SCLC	U	U	U	U	U	(107), Expasy - Cellosaurus. https://www.cellosaurus.org/
NCI-H930	H930; H-930	F	55Y	U	Lung	L	SCLC	U	U	U	U	U	(107), Expasy - Cellosaurus. https://www.cellosaurus.org/
NCI-H962	H962; H-962	M	U	U	Lung	L	SCLC	U	U	U	U	U	(107), Expasy - Cellosaurus. https://www.cellosaurus.org/
NCI-H969 *Discontiuned	H969; H-969	M	66Y	U	Lung	E	LUAD	U	U	U	U	U	(107), Expasy - Cellosaurus. https://www.cellosaurus.org/
NCI-H1008	H1008; H-1008	M	53Y	U	Lung	U	SCLC	U	U	U	U	U	(107), Expasy - Cellosaurus. https://www.cellosaurus.org/
NCI-H1045	H1045; H-1045	M	43Y	U	Lung	U	SCLC	U	U	U	U	U	(47,107), Expasy - Cellosaurus. https://www.cellosaurus.org/
NCI-H1059 *Discontiuned	H1059; H-1059	F	59Y	U	Lung	U	SCLC	U	U	U	U	U	(107), Expasy - Cellosaurus. https://www.cellosaurus.org/
NCI-H1061	H1061; H-1061	F	35Y	U	Lung	M Bone Marrow	SCLC	U	U	U	U	U	(107), Expasy - Cellosaurus. https://www.cellosaurus.org/
NCI-H1062	H1062; H-1062; HU-1062	F	35Y	U	Lung	M Bone Marrow	SCLC	U	U	U	U	U	(107), Expasy - Cellosaurus. https://www.cellosaurus.org/
NCI-H1086	H1086; H-1086	F	70Y	U	Lung	E	SCLC	U	U	U	U	U	(107), Expasy - Cellosaurus. https://www.cellosaurus.org/
NCI-H1173 *Discontiuned	H1173; H-1173	F	63Y	U	Lung	M Soft Tissue	SCLC	U	U	U	U	U	(107), Expasy - Cellosaurus. https://www.cellosaurus.org/
NCI-H1185	H1185; H-1185	F	44Y	U	Lung	U	SCLC	U	U	U	U	U	(107), Expasy - Cellosaurus. https://www.cellosaurus.org/
NCI-H1264*Discontiuned	H1264; H-1264	M	59Y	U	Lung	U	LUSQ	U	U	CDKN2A (p.His83Tyr, Z:Unspecified), KRAS (p.Gly12Arg, Z:Unspecified), TP53 (p.Glu298Ter, Z:Unspecified)	U	U	(107), Expasy - Cellosaurus. https://www.cellosaurus.org/
NCI-H1284 *Discontiuned	H1284; H-1284	M	75Y	U	Lung	M Bone Marrow	SCLC	U	U	U	U	U	(47,107), Expasy - Cellosaurus. https://www.cellosaurus.org/
NCI-H1315	H1315; H-1315	M	50Y	U	Lung	U	SCLC	U	U	U	U	U	(107), Expasy - Cellosaurus. https://www.cellosaurus.org/
NCI-H1334 *Discontiuned	H1334; H-1334	M	52Y	U	Lung	U	LUAD	U	U	TP53 (p.Arg248Leu, Z:Homozygous. p.Glu224Asp, Z:Unspecified)	U	U	(107), Expasy - Cellosaurus. https://www.cellosaurus.org/
NCI-H1378	H1378; H-1378	M	69Y	U	Lung	Lung	LUSQ	U	U	U	U	U	(107), Expasy - Cellosaurus. https://www.cellosaurus.org/
NCI-H1447	H1447; H-1447	M	40Y	U	Lung	L	LUAD	U	U	U	U	U	(107), Expasy - Cellosaurus. https://www.cellosaurus.org/
NCI-H1450	H1450; H-1450	M	64Y	U	Lung	M Bone Marrow	SCLC	U	U	TP53 (p.Leu194Arg, Z:Unspecified)	U	U	(47,102,107), Expasy - Cellosaurus. https://www.cellosaurus.org/
NCI-H1451	H1451; H-1451	M	64Y	U	Lung	M Bone Marrow	SCLC	U	U	U	U	U	(107), Expasy - Cellosaurus. https://www.cellosaurus.org/
NCI-H1466	H1466; H-1466	M	73Y	U	Lung	E	LUAD	U	U	TP53 (p.Ser90Profs*33, Z:Unspecified)	U	U	(107), Expasy - Cellosaurus. https://www.cellosaurus.org/
NCI-H1498	H1498; H-1498	F	61Y	U	Lung	E	LUAD	U	U	U	U	U	(107), Expasy - Cellosaurus. https://www.cellosaurus.org/
NCI-H1514 *Discontiuned	H1514; H-1514	M	56Y	U	Lung	M Bone Marrow	SCLC	U	U	TP53 (p.Glu68Ter, Z:Unspecified)	U	U	(47,107), Expasy - Cellosaurus. https://www.cellosaurus.org/
NCI-H1548	H1548; H-1548	M	U	U	Lung	U	LUC	U	U	U	U	U	(107), Expasy - Cellosaurus. https://www.cellosaurus.org/
NCI-H1570	H1570; H-1570	M	48Y	U	Lung	U	LULCC	U	U	U	U	U	(107), Expasy - Cellosaurus. https://www.cellosaurus.org/
NCI-H1607	H1607; H-1607	M	54Y	U	Lung	L	SCLC	U	U	TP53 (p.Pro151His, Z:Unspecified)	U	U	(47,102,107), Expasy - Cellosaurus. https://www.cellosaurus.org/
NCI-H1608	H1608; H-1608	F	U	U	Lung	Lung	LUC	U	U	U	U	U	(107), Expasy - Cellosaurus. https://www.cellosaurus.org/
NCI-H1622	H1622; H-1622	M	U	U	Lung	L	SCLC	U	U	U	U	U	(107), Expasy - Cellosaurus. https://www.cellosaurus.org/
NCI-H1628 *Discontiuned	H1628; H-1628	M	50Y	U	Lung	L	SCLC	U	U	U	U	U	(107), Expasy - Cellosaurus. https://www.cellosaurus.org/
NCI-H1710	H1710; H-1710	M	48Y	U	Lung	U	LUAD	U	U	KRAS (p.Gly13Cys, Z:Unspecified), TP53 (c.919+1G>T, Z: Unspecified)	U	U	(107), Expasy - Cellosaurus. https://www.cellosaurus.org/
NCI-H1717 *Discontiuned	H1717; H-1717	M	66Y	U	Lung	Lung	LUSQ	U	U	U	U	U	(107), Expasy - Cellosaurus. https://www.cellosaurus.org/
NCI-H1725	H1725; H-1725	F	54Y	U	Lung	L	LULCC	U	U	U	U	U	(107), Expasy - Cellosaurus. https://www.cellosaurus.org/
NCI-H1769	H1769; H-1769	M	59Y	U	Lung	L	SCLC	U	U	U	U	U	(107), Expasy - Cellosaurus. https://www.cellosaurus.org/
NCI-H1788 *Discontiuned	H1788; H-1788	M	57Y	U	Lung	M Bone Marrow	SCLC	U	U	U	U	U	(107), Expasy - Cellosaurus. https://www.cellosaurus.org/
NCI-H1824	H1824; H-1824	M	U	U	Lung	U	LULCC	U	U	U	U	U	(107), Expasy - Cellosaurus. https://www.cellosaurus.org/
NCI-H1870 *Discontiuned	H1870; H-1870	F	U	U	Lung	U	SCLC	U	U	U	U	U	(107), Expasy - Cellosaurus. https://www.cellosaurus.org/
NCI-H1904	H1904; H-1904	M	44Y	U	Lung	U	LUAD	U	U	TP53 (p.Arg209Ter, Z:Unspecified)	U	U	(107), Expasy - Cellosaurus. https://www.cellosaurus.org/
NCI-H1926 *Discontinued	H1926; H-1926	M	27Y	U	Lung	U	SCLC	U	U	TP53 (p.Arg213Ter, Z:Unspecified)	U	U	(47,107), Expasy - Cellosaurus. https://www.cellosaurus.org/
NCI-H1954	H1954; H-1954	F	U	U	Lung	U	LUC	U	U	U	U	U	(107), Expasy - Cellosaurus. https://www.cellosaurus.org/
NCI-H1994 *Discontiuned	H1994; H-1994	F	69Y	U	Lung	L	SCLC	U	U	U	U	U	(107), Expasy - Cellosaurus. https://www.cellosaurus.org/
NCI-H2028	H2028; H-2028	M	72Y	U	Lung	U	SCLC	U	U	U	U	U	(107), Expasy - Cellosaurus. https://www.cellosaurus.org/
NCI-H2058	H2058; H-2058	M	72Y	U	Lung	U	NSCLC	U	U	U	U	U	(107), Expasy - Cellosaurus. https://www.cellosaurus.org/
NCI-H2059 *Discontiuned	H2059; H-2059	M	58Y	U	Lung	L	SCLC	U	U	U	U	U	(107), Expasy - Cellosaurus. https://www.cellosaurus.org/
NCI-H2077 *Discontiuned	H2077; H-2077; NCIH2077	M	58Y	U	Lung	U	LUAD	U	U	U	U	U	(103,107), Expasy - Cellosaurus. https://www.cellosaurus.org/
NCI-H2086	H2086; H-2086	M	45Y	U	Lung	U	LUAD	U	U	TP53 (p.Tyr220Cys and p.Tyr220Ser, Z:Unspecified)	U	U	(47,107), Expasy - Cellosaurus. https://www.cellosaurus.org/
NCI-H2145	H2145; H-2145	F	U	U	Lung	Lung	NSCLC	U	U	U	U	U	(107), Expasy - Cellosaurus. https://www.cellosaurus.org/
NCI-H2250 *Discontiuned	H2250; H-2250	M	46Y	U	Lung	U	LUAD	U	U	U	U	U	(107), Expasy - Cellosaurus. https://www.cellosaurus.org/
NCI-H2258	H2258; H-2258	M	46Y	U	Lung	U	LUC	U	U	U	U	U	(107), Expasy - Cellosaurus. https://www.cellosaurus.org/
NCI-H2284	H2284; H-2284	F	63Y	U	Lung	Lung	LUSQ	U	U	U	U	U	(107), Expasy - Cellosaurus. https://www.cellosaurus.org/
NCI-H2882	H2882; H-2882; NCIH2882	F	61Y	U	Lung	U	LUSQ	U	U	U	U	U	(47,103), Expasy - Cellosaurus. https://www.cellosaurus.org/. Wellcome Sanger Institute. Cell model Passports. A Hub for Preclinical Cancer Models. https://cellmodelpassports.sanger.ac.uk/passports?tissue=lung
NCI-H2887	H2887; H-2887; NCIH2887	M	31Y	U	Lung	U	LUSQ	U	U	KRAS (p.Gly12Val, Z:Heterozygous), TP53 (p.Ser127Phe, Z:Homozygous)	U	U	(47,103), Expasy - Cellosaurus. https://www.cellosaurus.org/. Wellcome Sanger Institute. Cell model Passports. A Hub for Preclinical Cancer Models. https://cellmodelpassports.sanger.ac.uk/passports?tissue=lung
NL-AC1	U	U	U	U	Lung	Pericardial E	LUAD	U	U	U	U	U	Expasy - Cellosaurus. https://www.cellosaurus.org/
NL-SCLC2	U	U	U	U	Lung	E	SCLC	U	U	U	U	U	Expasy - Cellosaurus. https://www.cellosaurus.org/
NL-SCLC3	U	U	U	U	Lung	E	SCLC	U	U	U	U	U	Expasy - Cellosaurus. https://www.cellosaurus.org/
Nu6-1	NU6-1; Nu-6-1; Nu 6-1	F	U	U	Lung	U	LUSQ	U	U	U	U	U	Expasy - Cellosaurus. https://www.cellosaurus.org/
OH-1	OH1; O-H-1	M	43Y	U	Lung	E	SCLC	U	U	U	U	U	Expasy - Cellosaurus. https://www.cellosaurus.org/
(L)PC6	U	U	U	U	Lung	Lung	LUC	U	U	U	U	U	Expasy - Cellosaurus. https://www.cellosaurus.org/
RG-1	U	U	U	U	Lung	Pericardial E	SCLC	U	U	U	U	U	Expasy - Cellosaurus. https://www.cellosaurus.org/
SCLC-203H	U	F	64Y	U	Lung	E	SCLC	U	U	U	U	U	Expasy - Cellosaurus. https://www.cellosaurus.org/
SCLC-86M1	MAR-86MI; MAR 86MI; MAR86M1; MAR86MI; MAR 86 MI; 86MI; 86M1	F	74Y	U	Lung	E	SCLC	U	U	U	U	U	Expasy - Cellosaurus. https://www.cellosaurus.org/
SCLC-86M2	U	F	74Y	U	Lung	E	SCLC	U	U	U	U	U	Expasy - Cellosaurus. https://www.cellosaurus.org/
SEG-1	Seg-1; SEG1; Seg1	M	U	U	Lung	E	LULCC	U	U	U	U	U	Expasy - Cellosaurus. https://www.cellosaurus.org/
SH-A	U	M	U	U	Lung	L	SCLC	U	U	U	U	U	Expasy - Cellosaurus. https://www.cellosaurus.org/
SK-LC-10	SK-Luci-10; Sk-Luci-10; SkLuci 10; Luci-10; Luci 10; Luci10	U	U	U	Lung	U	LUADSQ	U	U	U	U	U	Expasy - Cellosaurus. https://www.cellosaurus.org/
SK-LC-11	U	U	U	U	Lung	U	LUAD	U	U	U	U	U	Expasy - Cellosaurus. https://www.cellosaurus.org/
SK-LC-12	U	U	U	U	Lung	U	LUAD	U	U	U	U	U	Expasy - Cellosaurus. https://www.cellosaurus.org/
SK-LC-13	SKLC-13; SK-Luci-13; SkLuci 13; Luci-13; Luci 13	U	U	U	Lung	U	SCLC	U	U	U	U	U	Expasy - Cellosaurus. https://www.cellosaurus.org/
SK-LC-14	U	U	U	U	Lung	U	LUAD	U	U	U	U	U	Expasy - Cellosaurus. https://www.cellosaurus.org/
SK-LC-15	U	U	U	U	Lung	U	LUAD	U	U	U	U	U	Expasy - Cellosaurus. https://www.cellosaurus.org/
SK-LC-16	U	U	U	U	Lung	U	LUAD	U	U	U	U	U	Expasy - Cellosaurus. https://www.cellosaurus.org/
SK-LC-17	SK LC 17; SKLC17	M	66Y	U	Lung	U	SCLC	U	U	U	U	U	Expasy - Cellosaurus. https://www.cellosaurus.org/
SK-LC-19	U	U	U	U	Lung	U	LUAD	U	U	U	U	U	Expasy - Cellosaurus. https://www.cellosaurus.org/
SK-LC-2	SK LC 02; SK-LC2	M	65Y	U	Lung	U	LUAD	U	U	TP53 (p.Pro85fs, Z:Unspecified)	U	U	Expasy - Cellosaurus. https://www.cellosaurus.org/
SK-LC-20	U	U	U	U	Lung	U	LUAD	U	U	U	U	U	Expasy - Cellosaurus. https://www.cellosaurus.org/
SK-LC-21	U	U	U	U	Lung	U	LUAD	U	U	U	U	U	Expasy - Cellosaurus. https://www.cellosaurus.org/
SK-LC-3	Luci-3; LUCI-3; Luci3	U	U	U	Lung	U	LUAD	U	U	U	U	U	Expasy - Cellosaurus. https://www.cellosaurus.org/
SK-LC-4	U	U	U	U	Lung	U	LUAD	U	U	U	U	U	Expasy - Cellosaurus. https://www.cellosaurus.org/
SK-LC-5	SK-LC5	U	U	U	Lung	U	LUAD	U	U	U	U	U	Expasy - Cellosaurus. https://www.cellosaurus.org/
SK-LC-6	SKLC6; SK-Luci-6; Sk-Luci-6; SK-LuCi6; Luci-6; Luci6	F	U	U	Lung	U	LULCC	U	U	TP53 (p.Arg158Leu, Z:Unspecified)	U	U	Expasy - Cellosaurus. https://www.cellosaurus.org/
SK-LC-7	SK-Luci-7; Luci-7; Luci 7	U	U	U	Lung	U	LUAD	U	U	U	U	U	Expasy - Cellosaurus. https://www.cellosaurus.org/
SK-LC-8	U	U	U	U	Lung	U	LUSQ	U	U	U	U	U	Expasy - Cellosaurus. https://www.cellosaurus.org/
SK-LC-9	U	U	U	U	Lung	U	LUAD	U	U	U	U	U	Expasy - Cellosaurus. https://www.cellosaurus.org/
SW161	SW-161; SW 161	U	U	U	Lung	U	LUAD	U	U	U	U	U	Expasy - Cellosaurus. https://www.cellosaurus.org/
SW2	SW-2	U	U	U	Lung	U	SCLC	U	U	U	U	U	Expasy - Cellosaurus. https://www.cellosaurus.org/
U-1752	U1752; 1752	M	39Y	U	Lung	E	LUSQ	U	U	TP53 (p.Ala347Thr, Z:Unspecified)	U	U	Expasy - Cellosaurus. https://www.cellosaurus.org/
U-1810	U1810; 1810	M	33Y	U	Lung	E	LULCC	U	U	TP53 (p.Val172Leufs*2, Z:Unspecified)	U	U	Expasy - Cellosaurus. https://www.cellosaurus.org/
UM-LAd-1	University of Michigan-Lung Adenocarcinoma-1	U	U	U	Lung	U	LUAD	U	U	U	U	U	Expasy - Cellosaurus. https://www.cellosaurus.org/
USCLS-1	University of Southern California Lung Squamous-1	F	U	U	Lung	Lung	LUSQ	U	U	U	U	U	Expasy - Cellosaurus. https://www.cellosaurus.org/
VMRC-LCF	Virginia Mason Research Center-Lung Cancer F	U	U	U	Lung	U	LUAD	U	U	U	U	U	Expasy - Cellosaurus. https://www.cellosaurus.org/
VMRC-LCR	Virginia Mason Research Center-Lung Cancer R	U	U	U	Lung	U	LUAD	U	U	U	U	U	Expasy - Cellosaurus. https://www.cellosaurus.org/
*=Discontinued	U=Unknown	F=Female	U=Unknown	U=Unknown		E=Effusion	LUAD=Adenocarcinoma	U=Unknown	U=Unknown	U=Unknown	U=Unknown	STR=Short tandem repeats
		M=Male	Y=Years			L=Lymph node	LUADSQ=Adenosquamous			Z=Zygosity		U=Unknown
		U=Unknown				M=Metastasis	LUC=Carcinoma
						U=Unknown	LUCART=Carcinoid tumor
							LUGCC=Giant cell carcinoma
							LULCC=Large cell carcinoma
							LULCNEC=Large cell neuroendocrine carcinoma
							LUMEC=Mucoepidermoid carcinoma
							LUPAD=Papillary adenocarcinoma
							LUPMC=Pleiomorphic carcinoma
							NSCLC=Non-small cell lung cancer
							SCLC=Small cell lung cancer
